# Supplementary material for: A series of four novel alkaline earth metal–organic frameworks constructed of Ca(ii), Sr(ii), Ba(ii) ions and tetrahedral MTB linker: structural diversity, stability study and low/high-pressure gas adsorption properties
Source: RSC Adv. 2020 Sep 1;10(54):32323–34. doi: 10.1039/d0ra05145d (PMC9056647; doi:10.1039/d0ra05145d)
Supplement: RA-010-D0RA05145D-s002 [file RA-010-D0RA05145D-s002.cif]

# Electronic Supplementary Material (ESI) for RSC Advances.
# This journal is © The Royal Society of Chemistry 2020

####################################################################### 
# 
# This file contains crystal structure data downloaded from the 
# Cambridge Structural Database (CSD) hosted by the Cambridge 
# Crystallographic Data Centre (CCDC).
# 
# Full information about CCDC data access policies and citation 
# guidelines are available at http://www.ccdc.cam.ac.uk/access/V1 
# 
# Audit and citation data items may have been added by the CCDC. 
# Please retain this information to preserve the provenance of 
# this file and to allow appropriate attribution of the data. 
# 
#######################################################################

data_camtb_809_sq
_database_code_depnum_ccdc_archive 'CCDC 1978636'
loop_
_audit_author_name
_audit_author_address
'Robert Gyepes'
;Charles University
Czech Republic
;
_audit_update_record             
;
2020-08-20 deposited with the CCDC.	2020-08-20 downloaded from the CCDC.
;

_audit_creation_method           SHELXL-2018/3
_shelx_SHELXL_version_number     2018/3
_chemical_name_systematic        ?
_chemical_name_common            ?
_chemical_melting_point          ?
_chemical_formula_moiety         '2(C14.50 H8 Ca O4.72) [+ solvent]'
_chemical_formula_sum            'C28 H16 Ca2 O10.25'
_chemical_formula_weight         596.57

loop_
_atom_type_symbol
_atom_type_description
_atom_type_scat_dispersion_real
_atom_type_scat_dispersion_imag
_atom_type_scat_source
C C 0.0181 0.0091 'International Tables Vol C Tables 4.2.6.8 and 6.1.1.4'
H H 0.0000 0.0000 'International Tables Vol C Tables 4.2.6.8 and 6.1.1.4'
Ca Ca 0.3641 1.2855 'International Tables Vol C Tables 4.2.6.8 and 6.1.1.4'
O O 0.0492 0.0322 'International Tables Vol C Tables 4.2.6.8 and 6.1.1.4'

_space_group_crystal_system      tetragonal
_space_group_IT_number           87
_space_group_name_H-M_alt        'I 4/m'
_space_group_name_Hall           '-I 4'

_shelx_space_group_comment       
;
The symmetry employed for this shelxl refinement is uniquely defined
by the following loop, which should always be used as a source of
symmetry information in preference to the above space-group names.
They are only intended as comments.
;

loop_
_space_group_symop_operation_xyz
'x, y, z'
'-y, x, z'
'-x, -y, z'
'y, -x, z'
'x+1/2, y+1/2, z+1/2'
'-y+1/2, x+1/2, z+1/2'
'-x+1/2, -y+1/2, z+1/2'
'y+1/2, -x+1/2, z+1/2'
'-x, -y, -z'
'y, -x, -z'
'x, y, -z'
'-y, x, -z'
'-x+1/2, -y+1/2, -z+1/2'
'y+1/2, -x+1/2, -z+1/2'
'x+1/2, y+1/2, -z+1/2'
'-y+1/2, x+1/2, -z+1/2'

_cell_length_a                   13.7591(6)
_cell_length_b                   13.7591(6)
_cell_length_c                   24.7686(15)
_cell_angle_alpha                90
_cell_angle_beta                 90
_cell_angle_gamma                90
_cell_volume                     4689.0(5)
_cell_formula_units_Z            4
_cell_measurement_temperature    120(2)
_cell_measurement_reflns_used    8608
_cell_measurement_theta_min      4.5321
_cell_measurement_theta_max      57.4321

_exptl_crystal_description       prism
_exptl_crystal_colour            colourless
_exptl_crystal_density_meas      ?
_exptl_crystal_density_method    ?
_exptl_crystal_density_diffrn    0.845
_exptl_crystal_F_000             1224
_exptl_transmission_factor_min   ?
_exptl_transmission_factor_max   ?
_exptl_crystal_size_max          0.744
_exptl_crystal_size_mid          0.298
_exptl_crystal_size_min          0.279
_exptl_absorpt_coefficient_mu    2.409
_shelx_estimated_absorpt_T_min   0.267
_shelx_estimated_absorpt_T_max   0.553
_exptl_absorpt_correction_type   Multi-Scan
_exptl_absorpt_process_details   
;
SADABS-2016/2 - Bruker AXS area detector scaling and absorption correction
;
_exptl_absorpt_correction_T_min  0.35
_exptl_absorpt_correction_T_max  0.55
_exptl_absorpt_special_details   ?
_diffrn_ambient_temperature      120(2)
_diffrn_radiation_wavelength     1.54178
_diffrn_radiation_type           CuK\a
_diffrn_source                   ?
_diffrn_measurement_device_type  'Bruker D8 VENTURE'
_diffrn_measurement_method       ?
_diffrn_detector_area_resol_mean ?
_diffrn_reflns_number            15827
_diffrn_reflns_av_unetI/netI     0.0374
_diffrn_reflns_av_R_equivalents  0.0540
_diffrn_reflns_limit_h_min       -16
_diffrn_reflns_limit_h_max       15
_diffrn_reflns_limit_k_min       -16
_diffrn_reflns_limit_k_max       16
_diffrn_reflns_limit_l_min       -22
_diffrn_reflns_limit_l_max       29
_diffrn_reflns_theta_min         4.545
_diffrn_reflns_theta_max         73.194
_diffrn_reflns_theta_full        67.679
_diffrn_measured_fraction_theta_max 0.974
_diffrn_measured_fraction_theta_full 0.993
_diffrn_reflns_Laue_measured_fraction_max 0.974
_diffrn_reflns_Laue_measured_fraction_full 0.993
_diffrn_reflns_point_group_measured_fraction_max 0.974
_diffrn_reflns_point_group_measured_fraction_full 0.993
_reflns_number_total             2354
_reflns_number_gt                1830
_reflns_threshold_expression     'I > 2\s(I)'
_reflns_Friedel_coverage         0.000
_reflns_Friedel_fraction_max     .
_reflns_Friedel_fraction_full    .

_reflns_special_details          
;
 Reflections were merged by SHELXL according to the crystal
 class for the calculation of statistics and refinement.
 
 Structure factors included contributions from the .fab file.
 
 _reflns_Friedel_fraction is defined as the number of unique
 Friedel pairs measured divided by the number that would be
 possible theoretically, ignoring centric projections and
 systematic absences.
;

_computing_data_collection       'Bruker Instrument Service vV6.2.10'
_computing_cell_refinement       'SAINT V8.38A (Bruker AXS Inc., 2017)'
_computing_data_reduction        'SAINT V8.38A (Bruker AXS Inc., 2017)'
_computing_structure_solution    'SHELXT 2014/5 (Sheldrick, 2014)'
_computing_structure_refinement  'SHELXL-2018/3 (Sheldrick, 2018)'
_computing_molecular_graphics    
'K. Brandenburg, H. Putz, DIAMOND--Crystal and Molecular Structure Visualization, version  4.5, Crystal Impact GbR, Bonn, 2017'
_computing_publication_material  'PLATON (Spek, 2020)'
_refine_special_details          ?
_refine_ls_structure_factor_coef Fsqd
_refine_ls_matrix_type           full
_refine_ls_weighting_scheme      calc
_refine_ls_weighting_details     
'w=1/[\s^2^(Fo^2^)+(0.2521P)^2^+22.7200P] where P=(Fo^2^+2Fc^2^)/3'
_atom_sites_solution_primary     direct
_atom_sites_solution_secondary   ?
_atom_sites_solution_hydrogens   geom
_refine_ls_hydrogen_treatment    constr
_refine_ls_extinction_method     none
_refine_ls_extinction_coef       .
_refine_ls_number_reflns         2354
_refine_ls_number_parameters     103
_refine_ls_number_restraints     0
_refine_ls_R_factor_all          0.1404
_refine_ls_R_factor_gt           0.1211
_refine_ls_wR_factor_ref         0.4089
_refine_ls_wR_factor_gt          0.3851
_refine_ls_goodness_of_fit_ref   1.059
_refine_ls_restrained_S_all      1.059
_refine_ls_shift/su_max          0.000
_refine_ls_shift/su_mean         0.000

loop_
_atom_site_label
_atom_site_type_symbol
_atom_site_fract_x
_atom_site_fract_y
_atom_site_fract_z
_atom_site_U_iso_or_equiv
_atom_site_adp_type
_atom_site_occupancy
_atom_site_site_symmetry_order
_atom_site_calc_flag
_atom_site_refinement_flags_posn
_atom_site_refinement_flags_adp
_atom_site_refinement_flags_occupancy
_atom_site_disorder_assembly
_atom_site_disorder_group
Ca1 Ca 0.1648(2) -0.08884(16) 0.000000 0.0542(7) Uani 0.8 2 d S T P A 1
O3A O 0.000000 0.000000 0.000000 0.059(3) Uani 1 8 d S T P A 1
O3B O 0.3292(8) -0.0800(8) 0.000000 0.051(4) Uiso 0.47(2) 2 d S . . A 1
Ca2 Ca 0.2289(8) -0.0992(6) 0.000000 0.0512(18) Uani 0.2 2 d S T P A 2
C1 C 0.2143(4) 0.1061(4) 0.0851(2) 0.0535(13) Uani 1 1 d . . . . .
C2 C 0.2821(4) 0.0790(4) 0.1300(2) 0.0514(13) Uani 1 1 d . . . . .
C3 C 0.3009(4) -0.0190(4) 0.1430(2) 0.0524(13) Uani 1 1 d . . . . .
H3 H 0.268068 -0.069161 0.124011 0.063 Uiso 1 1 calc R U . . .
C4 C 0.3663(4) -0.0425(4) 0.1829(2) 0.0515(13) Uani 1 1 d . . . . .
H4 H 0.376445 -0.108808 0.192014 0.062 Uiso 1 1 calc R U . . .
C5 C 0.4191(4) 0.0311(4) 0.2106(2) 0.0489(12) Uani 1 1 d . . . . .
C6 C 0.3992(5) 0.1249(4) 0.1976(2) 0.0541(13) Uani 1 1 d . . . . .
H6 H 0.432207 0.175346 0.216289 0.065 Uiso 1 1 calc R U . . .
C7 C 0.3328(4) 0.1493(4) 0.1583(2) 0.0554(13) Uani 1 1 d . . . . .
H7 H 0.321606 0.215978 0.150441 0.067 Uiso 1 1 calc R U . . .
C8 C 0.500000 0.000000 0.250000 0.043(2) Uani 1 4 d S T P . .
O1 O 0.1727(3) 0.0393(3) 0.06015(17) 0.0640(12) Uani 1 1 d . . . . .
O2 O 0.1928(4) -0.2051(3) 0.07233(18) 0.0700(13) Uani 1 1 d . . . . .

loop_
_atom_site_aniso_label
_atom_site_aniso_U_11
_atom_site_aniso_U_22
_atom_site_aniso_U_33
_atom_site_aniso_U_23
_atom_site_aniso_U_13
_atom_site_aniso_U_12
Ca1 0.0624(16) 0.0603(13) 0.0398(11) 0.000 0.000 -0.0108(10)
O3A 0.061(4) 0.061(4) 0.055(6) 0.000 0.000 0.000
Ca2 0.052(5) 0.063(5) 0.038(4) 0.000 0.000 0.018(4)
C1 0.055(3) 0.065(3) 0.041(3) -0.001(2) 0.001(2) 0.012(2)
C2 0.060(3) 0.050(3) 0.044(3) 0.001(2) -0.005(2) 0.002(2)
C3 0.057(3) 0.056(3) 0.044(3) -0.004(2) -0.004(2) -0.003(2)
C4 0.067(3) 0.042(3) 0.046(3) -0.001(2) -0.004(2) 0.003(2)
C5 0.057(3) 0.054(3) 0.036(2) 0.001(2) -0.002(2) -0.006(2)
C6 0.071(3) 0.044(3) 0.047(3) -0.005(2) -0.004(2) -0.003(2)
C7 0.059(3) 0.051(3) 0.056(3) -0.001(2) -0.004(2) 0.003(2)
C8 0.040(3) 0.040(3) 0.048(5) 0.000 0.000 0.000
O1 0.064(2) 0.073(3) 0.055(2) -0.0059(19) -0.0157(19) 0.008(2)
O2 0.086(3) 0.067(3) 0.057(2) 0.0110(19) -0.001(2) -0.024(2)

_geom_special_details            
;
 All esds (except the esd in the dihedral angle between two l.s. planes)
 are estimated using the full covariance matrix.  The cell esds are taken
 into account individually in the estimation of esds in distances, angles
 and torsion angles; correlations between esds in cell parameters are only
 used when they are defined by crystal symmetry.  An approximate (isotropic)
 treatment of cell esds is used for estimating esds involving l.s. planes.
;

loop_
_geom_bond_atom_site_label_1
_geom_bond_atom_site_label_2
_geom_bond_distance
_geom_bond_site_symmetry_2
_geom_bond_publ_flag
Ca1 O3B 2.265(11) . ?
Ca1 O1 2.311(5) 11 ?
Ca1 O1 2.311(5) . ?
Ca1 O2 2.432(5) . ?
Ca1 O2 2.432(5) 11 ?
Ca1 O1 2.556(4) 10 ?
Ca1 O1 2.556(4) 4 ?
Ca1 O3A 2.576(3) . ?
Ca1 C1 2.842(6) 10 ?
Ca1 C1 2.842(6) 4 ?
Ca1 Ca1 3.643(4) 10 ?
Ca1 Ca1 3.643(4) 2 ?
Ca2 O2 2.362(7) 11 ?
Ca2 O2 2.362(7) . ?
Ca2 O1 2.539(8) 11 ?
Ca2 O1 2.539(8) . ?
Ca2 C1 3.131(10) 10 ?
Ca2 C1 3.131(10) 4 ?
C1 O2 1.240(8) 2 ?
C1 O1 1.248(7) . ?
C1 C2 1.499(8) . ?
C2 C7 1.383(8) . ?
C2 C3 1.410(8) . ?
C3 C4 1.375(8) . ?
C3 H3 0.9500 . ?
C4 C5 1.423(7) . ?
C4 H4 0.9500 . ?
C5 C6 1.357(8) . ?
C5 C8 1.541(5) . ?
C6 C7 1.376(8) . ?
C6 H6 0.9500 . ?
C7 H7 0.9500 . ?

loop_
_geom_angle_atom_site_label_1
_geom_angle_atom_site_label_2
_geom_angle_atom_site_label_3
_geom_angle
_geom_angle_site_symmetry_1
_geom_angle_site_symmetry_3
_geom_angle_publ_flag
O3B Ca1 O1 84.9(2) . 11 ?
O3B Ca1 O1 84.9(2) . . ?
O1 Ca1 O1 80.3(2) 11 . ?
O3B Ca1 O2 83.0(2) . . ?
O1 Ca1 O2 165.73(19) 11 . ?
O1 Ca1 O2 91.12(15) . . ?
O3B Ca1 O2 83.0(2) . 11 ?
O1 Ca1 O2 91.12(15) 11 11 ?
O1 Ca1 O2 165.73(19) . 11 ?
O2 Ca1 O2 94.9(2) . 11 ?
O3B Ca1 O1 134.3(2) . 10 ?
O1 Ca1 O1 90.0(2) 11 10 ?
O1 Ca1 O1 138.8(2) . 10 ?
O2 Ca1 O1 103.84(17) . 10 ?
O2 Ca1 O1 51.73(15) 11 10 ?
O3B Ca1 O1 134.3(2) . 4 ?
O1 Ca1 O1 138.8(2) 11 4 ?
O1 Ca1 O1 90.0(2) . 4 ?
O2 Ca1 O1 51.73(15) . 4 ?
O2 Ca1 O1 103.84(17) 11 4 ?
O1 Ca1 O1 71.3(2) 10 4 ?
O3B Ca1 O3A 148.6(3) . . ?
O1 Ca1 O3A 71.30(13) 11 . ?
O1 Ca1 O3A 71.31(13) . . ?
O2 Ca1 O3A 116.83(14) . . ?
O2 Ca1 O3A 116.83(14) 11 . ?
O1 Ca1 O3A 67.64(12) 10 . ?
O1 Ca1 O3A 67.64(12) 4 . ?
O3B Ca1 C1 108.4(2) . 10 ?
O1 Ca1 C1 89.93(16) 11 10 ?
O1 Ca1 C1 162.8(2) . 10 ?
O2 Ca1 C1 101.05(17) . 10 ?
O2 Ca1 C1 25.72(17) 11 10 ?
O1 Ca1 C1 26.04(15) 10 10 ?
O1 Ca1 C1 88.06(16) 4 10 ?
O3A Ca1 C1 92.20(14) . 10 ?
O3B Ca1 C1 108.4(2) . 4 ?
O1 Ca1 C1 162.8(2) 11 4 ?
O1 Ca1 C1 89.93(16) . 4 ?
O2 Ca1 C1 25.71(17) . 4 ?
O2 Ca1 C1 101.05(17) 11 4 ?
O1 Ca1 C1 88.06(16) 10 4 ?
O1 Ca1 C1 26.04(15) 4 4 ?
O3A Ca1 C1 92.20(14) . 4 ?
C1 Ca1 C1 95.8(2) 10 4 ?
O3B Ca1 Ca1 166.4(3) . 10 ?
O1 Ca1 Ca1 105.31(13) 11 10 ?
O1 Ca1 Ca1 105.31(13) . 10 ?
O2 Ca1 Ca1 87.87(14) . 10 ?
O2 Ca1 Ca1 87.87(14) 11 10 ?
O1 Ca1 Ca1 39.03(11) 10 10 ?
O1 Ca1 Ca1 39.03(11) 4 10 ?
O3A Ca1 Ca1 45.0 . 10 ?
C1 Ca1 Ca1 63.49(13) 10 10 ?
C1 Ca1 Ca1 63.49(13) 4 10 ?
O3B Ca1 Ca1 103.6(3) . 2 ?
O1 Ca1 Ca1 44.16(12) 11 2 ?
O1 Ca1 Ca1 44.16(12) . 2 ?
O2 Ca1 Ca1 132.49(12) . 2 ?
O2 Ca1 Ca1 132.49(12) 11 2 ?
O1 Ca1 Ca1 103.81(12) 10 2 ?
O1 Ca1 Ca1 103.81(12) 4 2 ?
O3A Ca1 Ca1 45.0 . 2 ?
C1 Ca1 Ca1 120.03(13) 10 2 ?
C1 Ca1 Ca1 120.03(13) 4 2 ?
Ca1 Ca1 Ca1 90.0 10 2 ?
Ca1 O3A Ca1 180.00(12) 10 2 ?
Ca1 O3A Ca1 90.0 10 9 ?
Ca1 O3A Ca1 90.0 2 9 ?
Ca1 O3A Ca1 90.0 10 . ?
Ca1 O3A Ca1 90.0 2 . ?
Ca1 O3A Ca1 180.0 9 . ?
O2 Ca2 O2 98.7(4) 11 . ?
O2 Ca2 O1 87.4(2) 11 11 ?
O2 Ca2 O1 147.6(5) . 11 ?
O2 Ca2 O1 147.6(5) 11 . ?
O2 Ca2 O1 87.4(2) . . ?
O1 Ca2 O1 71.8(3) 11 . ?
O2 Ca2 C1 20.59(19) 11 10 ?
O2 Ca2 C1 94.9(3) . 10 ?
O1 Ca2 C1 79.7(2) 11 10 ?
O1 Ca2 C1 127.6(4) . 10 ?
O2 Ca2 C1 94.9(3) 11 4 ?
O2 Ca2 C1 20.59(19) . 4 ?
O1 Ca2 C1 127.6(4) 11 4 ?
O1 Ca2 C1 79.7(2) . 4 ?
C1 Ca2 C1 84.6(3) 10 4 ?
O2 C1 O1 122.3(5) 2 . ?
O2 C1 C2 119.5(5) 2 . ?
O1 C1 C2 118.0(5) . . ?
O2 C1 Ca1 58.3(3) 2 2 ?
O1 C1 Ca1 64.1(3) . 2 ?
C2 C1 Ca1 177.8(4) . 2 ?
O1 C1 Ca2 80.3(4) . 2 ?
C2 C1 Ca2 161.6(4) . 2 ?
C7 C2 C3 117.5(5) . . ?
C7 C2 C1 121.0(5) . . ?
C3 C2 C1 121.4(5) . . ?
C4 C3 C2 120.6(5) . . ?
C4 C3 H3 119.7 . . ?
C2 C3 H3 119.7 . . ?
C3 C4 C5 120.8(5) . . ?
C3 C4 H4 119.6 . . ?
C5 C4 H4 119.6 . . ?
C6 C5 C4 117.4(5) . . ?
C6 C5 C8 124.0(4) . . ?
C4 C5 C8 118.4(4) . . ?
C5 C6 C7 122.3(5) . . ?
C5 C6 H6 118.9 . . ?
C7 C6 H6 118.9 . . ?
C6 C7 C2 121.4(5) . . ?
C6 C7 H7 119.3 . . ?
C2 C7 H7 119.3 . . ?
C5 C8 C5 101.5(4) 14 16_545 ?
C5 C8 C5 113.6(2) 14 3_655 ?
C5 C8 C5 113.6(2) 16_545 3_655 ?
C5 C8 C5 113.6(2) 14 . ?
C5 C8 C5 113.6(2) 16_545 . ?
C5 C8 C5 101.5(4) 3_655 . ?
C1 O1 Ca1 154.7(4) . . ?
C1 O1 Ca2 134.8(4) . . ?
C1 O1 Ca1 89.9(3) . 2 ?
Ca1 O1 Ca1 96.80(17) . 2 ?
Ca2 O1 Ca1 107.6(2) . 2 ?
C1 O2 Ca2 117.3(5) 4 . ?
C1 O2 Ca1 95.9(4) 4 . ?

loop_
_geom_torsion_atom_site_label_1
_geom_torsion_atom_site_label_2
_geom_torsion_atom_site_label_3
_geom_torsion_atom_site_label_4
_geom_torsion
_geom_torsion_site_symmetry_1
_geom_torsion_site_symmetry_2
_geom_torsion_site_symmetry_3
_geom_torsion_site_symmetry_4
_geom_torsion_publ_flag
O2 C1 C2 C7 1.5(8) 2 . . . ?
O1 C1 C2 C7 178.1(5) . . . . ?
Ca2 C1 C2 C7 4.0(16) 2 . . . ?
O2 C1 C2 C3 -174.7(5) 2 . . . ?
O1 C1 C2 C3 1.8(8) . . . . ?
Ca2 C1 C2 C3 -172.2(10) 2 . . . ?
C7 C2 C3 C4 0.9(9) . . . . ?
C1 C2 C3 C4 177.3(5) . . . . ?
C2 C3 C4 C5 -2.3(9) . . . . ?
C3 C4 C5 C6 2.6(8) . . . . ?
C3 C4 C5 C8 -172.8(5) . . . . ?
C4 C5 C6 C7 -1.7(9) . . . . ?
C8 C5 C6 C7 173.4(5) . . . . ?
C5 C6 C7 C2 0.4(9) . . . . ?
C3 C2 C7 C6 0.0(9) . . . . ?
C1 C2 C7 C6 -176.4(5) . . . . ?
C6 C5 C8 C5 21.8(5) . . . 14 ?
C4 C5 C8 C5 -163.1(5) . . . 14 ?
C6 C5 C8 C5 137.1(6) . . . 16_545 ?
C4 C5 C8 C5 -47.8(4) . . . 16_545 ?
C6 C5 C8 C5 -100.5(5) . . . 3_655 ?
C4 C5 C8 C5 74.5(4) . . . 3_655 ?
O2 C1 O1 Ca1 102.8(9) 2 . . . ?
C2 C1 O1 Ca1 -73.6(10) . . . . ?
Ca1 C1 O1 Ca1 105.8(9) 2 . . . ?
O2 C1 O1 Ca2 112.1(6) 2 . . . ?
C2 C1 O1 Ca2 -64.3(7) . . . . ?
Ca2 C1 O1 Ca2 113.8(4) 2 . . . ?
O2 C1 O1 Ca1 -3.0(6) 2 . . 2 ?
C2 C1 O1 Ca1 -179.4(4) . . . 2 ?

_refine_diff_density_max         0.634
_refine_diff_density_min         -0.454
_refine_diff_density_rms         0.098

_shelx_res_file                  
;
TITL camtb_809_robert_0m_a.res in I4/m
    camtb_809_sq.res
    created by SHELXL-2018/3 at 20:23:46 on 22-Jul-2020
CELL  1.54178  13.7591  13.7591  24.7686   90.000   90.000   90.000
ZERR    4.000   0.0006   0.0006   0.0015    0.000    0.000    0.000
LATT   2
SYMM             - Y ,              X ,              Z
SYMM             - X ,            - Y ,              Z
SYMM               Y ,            - X ,              Z
SFAC  C   H   CA  O
UNIT  112 64   8  41
TEMP  -153
SIZE    0.2790    0.2980    0.7440
L.S. 5 0   38
FMAP 2
PLAN -20
ACTA
CONF
BOND $H
ABIN
WGHT    0.252100   22.720013
FVAR       0.35160   0.19600
PART 1
CA1   3    0.164804   -0.088838    0.000000    10.40000    0.06238    0.06030 =
         0.03981    0.00000    0.00000   -0.01083
O3A   4    0.000000    0.000000    0.000000    10.12500    0.06132    0.06132 =
         0.05472    0.00000    0.00000    0.00000
O3B   4    0.329174   -0.079967    0.000000     0.23495    0.05101
PART 2
CA2   3    0.228863   -0.099228    0.000000    10.10000    0.05208    0.06333 =
         0.03815    0.00000    0.00000    0.01751
PART 0
C1    1    0.214338    0.106142    0.085120    11.00000    0.05459    0.06489 =
         0.04107   -0.00147    0.00102    0.01235
C2    1    0.282130    0.079044    0.130049    11.00000    0.06019    0.04966 =
         0.04430    0.00074   -0.00454    0.00180
C3    1    0.300908   -0.018961    0.143002    11.00000    0.05713    0.05556 =
         0.04449   -0.00433   -0.00370   -0.00343
AFIX  43
H3    2    0.268068   -0.069161    0.124011    11.00000   -1.20000
AFIX   0
C4    1    0.366317   -0.042523    0.182868    11.00000    0.06650    0.04174 =
         0.04615   -0.00114   -0.00352    0.00264
AFIX  43
H4    2    0.376445   -0.108808    0.192014    11.00000   -1.20000
AFIX   0
C5    1    0.419058    0.031140    0.210615    11.00000    0.05656    0.05449 =
         0.03576    0.00114   -0.00214   -0.00596
C6    1    0.399182    0.124878    0.197618    11.00000    0.07076    0.04440 =
         0.04720   -0.00453   -0.00376   -0.00279
AFIX  43
H6    2    0.432207    0.175346    0.216289    11.00000   -1.20000
AFIX   0
C7    1    0.332826    0.149343    0.158319    11.00000    0.05922    0.05135 =
         0.05576   -0.00080   -0.00434    0.00277
AFIX  43
H7    2    0.321606    0.215978    0.150441    11.00000   -1.20000
AFIX   0
C8    1    0.500000    0.000000    0.250000    10.25000    0.03987    0.03987 =
         0.04800    0.00000    0.00000    0.00000
O1    4    0.172725    0.039290    0.060145    11.00000    0.06417    0.07287 =
         0.05499   -0.00593   -0.01569    0.00844
O2    4    0.192769   -0.205102    0.072326    11.00000    0.08626    0.06701 =
         0.05664    0.01101   -0.00134   -0.02439
HKLF 4


REM  camtb_809_robert_0m_a.res in I4/m
REM wR2 = 0.4089, GooF = S = 1.059, Restrained GooF = 1.059 for all data
REM R1 = 0.1211 for 1830 Fo > 4sig(Fo) and 0.1404 for all 2354 data
REM 103 parameters refined using 0 restraints

END

WGHT      0.2000      0.0000

REM Highest difference peak  0.634,  deepest hole -0.454,  1-sigma level  0.098
Q1    1   0.3178 -0.1266  0.0000  10.50000  0.05    0.63
Q2    1   0.3206 -0.0486  0.0000  10.50000  0.05    0.53
Q3    1   0.2197  0.1132  0.1787  11.00000  0.05    0.40
Q4    1   0.3928  0.2215  0.1304  11.00000  0.05    0.40
Q5    1   0.0398 -0.2514  0.0000  10.50000  0.05    0.37
Q6    1   0.2430 -0.0569 -0.0735  11.00000  0.05    0.36
Q7    1   0.3539  0.1592  0.1035  11.00000  0.05    0.35
Q8    1   0.3108 -0.1033 -0.1221  11.00000  0.05    0.34
Q9    1   0.1751  0.2212  0.1490  11.00000  0.05    0.33
Q10   1   0.3195 -0.1211  0.1292  11.00000  0.05    0.32
Q11   1   0.2026 -0.1442 -0.1212  11.00000  0.05    0.31
Q12   1   0.2985 -0.0843  0.2108  11.00000  0.05    0.30
Q13   1   0.3207 -0.1626  0.1554  11.00000  0.05    0.28
Q14   1   0.1955  0.0171  0.0176  11.00000  0.05    0.28
Q15   1   0.3141 -0.0555 -0.0717  11.00000  0.05    0.28
Q16   1   0.2637  0.0243  0.1409  11.00000  0.05    0.27
Q17   1   0.3135 -0.0669 -0.0841  11.00000  0.05    0.27
Q18   1   0.0227 -0.1438 -0.0673  11.00000  0.05    0.26
Q19   1   0.5000  0.0000  0.2754  10.50000  0.05    0.26
Q20   1   0.3050 -0.1037  0.2027  11.00000  0.05    0.26
;
_shelx_res_checksum              27866

_shelx_fab_file                  
;
    1    1    0     66.41      0.00
    0    2    0      7.59      0.00
    2    2    0    -14.48      0.00
   -1    3    0    -36.56      0.00
    1    3    0   -126.98      0.00
    3    3    0     75.82      0.00
   -2    4    0     68.36      0.00
    0    4    0    -96.98      0.00
    2    4    0    -67.79      0.00
    4    4    0     13.46      0.00
   -3    5    0     35.40      0.00
    1    5    0     13.58      0.00
    3    5    0      2.74      0.00
    5    5    0     -9.84      0.00
   -4    6    0      1.94      0.00
   -2    6    0     16.67      0.00
    0    6    0     17.45      0.00
    2    6    0     45.47      0.00
    4    6    0     -2.21      0.00
    6    6    0      6.42      0.00
   -5    7    0     11.77      0.00
   -3    7    0    -10.25      0.00
   -1    7    0    -21.34      0.00
    1    7    0     13.17      0.00
    3    7    0     12.96      0.00
    5    7    0      0.30      0.00
    7    7    0     -6.35      0.00
   -6    8    0     -7.96      0.00
   -4    8    0      1.99      0.00
   -2    8    0    -11.99      0.00
    0    8    0     14.09      0.00
    2    8    0      8.04      0.00
    4    8    0     11.72      0.00
    6    8    0      6.77      0.00
    8    8    0     -0.33      0.00
   -7    9    0     -3.65      0.00
   -5    9    0      6.77      0.00
   -3    9    0     10.00      0.00
   -1    9    0     11.91      0.00
    1    9    0     -8.82      0.00
    3    9    0     -5.42      0.00
    5    9    0      8.88      0.00
    7    9    0    -10.62      0.00
    9    9    0      2.52      0.00
   -8   10    0      3.06      0.00
   -6   10    0     -5.34      0.00
   -4   10    0    -10.69      0.00
   -2   10    0      9.48      0.00
    0   10    0     16.60      0.00
    2   10    0      2.46      0.00
    4   10    0     -7.43      0.00
    6   10    0    -10.64      0.00
    8   10    0      1.00      0.00
   10   10    0      8.77      0.00
   -9   11    0      0.24      0.00
   -7   11    0     -0.15      0.00
   -5   11    0      1.17      0.00
   -3   11    0      4.05      0.00
   -1   11    0      6.12      0.00
    1   11    0      0.30      0.00
    3   11    0     -0.62      0.00
    5   11    0     -2.40      0.00
    7   11    0     -7.02      0.00
    9   11    0     -3.45      0.00
   11   11    0     -2.45      0.00
  -10   12    0      0.26      0.00
   -8   12    0      0.67      0.00
   -6   12    0      6.22      0.00
   -4   12    0      3.36      0.00
   -2   12    0      1.80      0.00
    0   12    0     -8.17      0.00
    2   12    0      3.10      0.00
    4   12    0      1.96      0.00
    6   12    0     -1.63      0.00
    8   12    0      6.93      0.00
   10   12    0     -1.38      0.00
   -9   13    0     -2.56      0.00
   -7   13    0      3.50      0.00
   -5   13    0      1.03      0.00
   -3   13    0      3.86      0.00
   -1   13    0     -5.83      0.00
    1   13    0      0.44      0.00
    3   13    0      2.68      0.00
    5   13    0      3.56      0.00
    7   13    0     10.86      0.00
    9   13    0     -3.18      0.00
   -6   14    0     -8.27      0.00
   -4   14    0      3.29      0.00
   -2   14    0     -1.27      0.00
    0   14    0      9.16      0.00
    2   14    0      2.31      0.00
    4   14    0     -3.49      0.00
    6   14    0      2.32      0.00
    8   14    0     -0.10      0.00
   -5   15    0      3.58      0.00
   -3   15    0      2.47      0.00
   -1   15    0      1.78      0.00
    1   15    0      3.12      0.00
    3   15    0     -5.17      0.00
    5   15    0     -1.75      0.00
    7   15    0      1.14      0.00
   -2   16    0      2.86      0.00
    0   16    0      0.51      0.00
    2   16    0     -2.10      0.00
    4   16    0      6.75      0.00
   -1    2    1     44.27      0.00
    1    2    1    102.39      0.00
   -2    3    1    -12.73      0.00
    0    3    1     24.51      0.00
    2    3    1    -27.76      0.00
   -3    4    1    -42.08      0.00
   -1    4    1      8.56      0.00
    1    4    1     65.97      0.00
    3    4    1     37.30      0.00
   -4    5    1     13.14      0.00
   -2    5    1    -15.79      0.00
    0    5    1     -0.95      0.00
    2    5    1    -18.71      0.00
    4    5    1     14.43      0.00
   -3    6    1     18.32      0.00
   -1    6    1     14.66      0.00
    1    6    1    -22.99      0.00
    3    6    1      1.92      0.00
    5    6    1      3.80      0.00
   -6    7    1      0.34      0.00
   -4    7    1    -12.75      0.00
   -2    7    1      8.59      0.00
    0    7    1     -8.24      0.00
    2    7    1     -4.76      0.00
    4    7    1     12.82      0.00
    6    7    1     -6.49      0.00
   -7    8    1      1.60      0.00
   -5    8    1     -6.56      0.00
   -3    8    1      8.19      0.00
   -1    8    1     17.54      0.00
    1    8    1     18.27      0.00
    3    8    1     -0.65      0.00
    5    8    1    -12.69      0.00
    7    8    1     10.09      0.00
   -8    9    1      1.41      0.00
   -6    9    1      4.33      0.00
   -4    9    1      6.11      0.00
   -2    9    1      0.48      0.00
    0    9    1    -13.14      0.00
    2    9    1      1.91      0.00
    4    9    1      1.20      0.00
    6    9    1     -3.33      0.00
    8    9    1     -6.31      0.00
   -9   10    1     -2.36      0.00
   -7   10    1      1.10      0.00
   -5   10    1      5.38      0.00
   -3   10    1     -1.01      0.00
   -1   10    1     -8.24      0.00
    1   10    1     12.36      0.00
    3   10    1      4.61      0.00
    5   10    1     -2.07      0.00
    7   10    1      7.64      0.00
    9   10    1     -0.07      0.00
  -10   11    1     -2.62      0.00
   -8   11    1     -3.58      0.00
   -6   11    1     -4.76      0.00
   -4   11    1      8.87      0.00
   -2   11    1      3.21      0.00
    0   11    1      4.28      0.00
    2   11    1     -1.20      0.00
    4   11    1      3.86      0.00
    6   11    1      7.57      0.00
    8   11    1     -4.53      0.00
   10   11    1      0.55      0.00
  -11   12    1      0.35      0.00
   -9   12    1      3.38      0.00
   -7   12    1      1.78      0.00
   -5   12    1     -0.14      0.00
   -3   12    1     -3.76      0.00
   -1   12    1      1.73      0.00
    1   12    1      4.03      0.00
    3   12    1     -0.93      0.00
    5   12    1     -2.26      0.00
    7   12    1     -5.02      0.00
    9   12    1      3.32      0.00
   11   12    1      5.96      0.00
  -10   13    1     -1.27      0.00
   -8   13    1     -0.05      0.00
   -6   13    1     -1.03      0.00
   -4   13    1     -8.19      0.00
   -2   13    1      1.77      0.00
    0   13    1      0.55      0.00
    2   13    1      0.74      0.00
    4   13    1     -0.42      0.00
    6   13    1     -5.45      0.00
    8   13    1     -0.55      0.00
   10   13    1      0.20      0.00
   -7   14    1     -0.81      0.00
   -5   14    1      0.96      0.00
   -3   14    1      2.73      0.00
   -1   14    1      6.34      0.00
    1   14    1     -4.87      0.00
    3   14    1      3.60      0.00
    5   14    1      1.28      0.00
    7   14    1     -1.65      0.00
    9   14    1      2.41      0.00
   -6   15    1      5.74      0.00
   -4   15    1      1.18      0.00
   -2   15    1      0.76      0.00
    0   15    1     -2.67      0.00
    2   15    1      1.13      0.00
    4   15    1      2.33      0.00
    6   15    1      3.58      0.00
   -3   16    1     -2.84      0.00
   -1   16    1     -3.19      0.00
    1   16    1      4.20      0.00
    3   16    1     -0.95      0.00
    1    1    2   -176.95      0.00
    0    2    2     21.49      0.00
    2    2    2     -1.13      0.00
   -1    3    2     30.36      0.00
    1    3    2     58.57      0.00
    3    3    2     29.26      0.00
   -2    4    2      7.27      0.00
    0    4    2      3.19      0.00
    2    4    2     16.38      0.00
    4    4    2    -25.74      0.00
   -3    5    2    -21.72      0.00
   -1    5    2      0.06      0.00
    1    5    2     37.18      0.00
    3    5    2     -5.38      0.00
    5    5    2     -7.49      0.00
   -4    6    2      7.32      0.00
   -2    6    2    -15.45      0.00
    0    6    2      9.87      0.00
    2    6    2     -1.33      0.00
    4    6    2    -12.03      0.00
    6    6    2     11.60      0.00
   -5    7    2     20.33      0.00
   -3    7    2    -10.37      0.00
   -1    7    2    -12.06      0.00
    1    7    2     -1.27      0.00
    3    7    2    -22.97      0.00
    5    7    2     -3.59      0.00
    7    7    2     -1.62      0.00
   -6    8    2     -2.15      0.00
   -4    8    2      7.95      0.00
   -2    8    2     -4.83      0.00
    0    8    2     10.29      0.00
    2    8    2      2.18      0.00
    4    8    2     -2.86      0.00
    6    8    2      5.01      0.00
    8    8    2     -1.18      0.00
   -7    9    2      3.15      0.00
   -5    9    2      6.41      0.00
   -3    9    2      0.51      0.00
   -1    9    2      1.56      0.00
    1    9    2    -15.29      0.00
    3    9    2      3.83      0.00
    5    9    2      7.16      0.00
    7    9    2     -4.74      0.00
    9    9    2     -2.54      0.00
   -8   10    2      3.46      0.00
   -6   10    2      0.75      0.00
   -4   10    2    -17.27      0.00
   -2   10    2     -7.02      0.00
    0   10    2      1.91      0.00
    2   10    2      3.44      0.00
    4   10    2      3.39      0.00
    6   10    2     -0.25      0.00
    8   10    2     10.50      0.00
   10   10    2      3.26      0.00
   -9   11    2     -1.53      0.00
   -7   11    2      3.92      0.00
   -5   11    2     -3.53      0.00
   -3   11    2     -0.55      0.00
   -1   11    2      1.33      0.00
    1   11    2     -6.27      0.00
    3   11    2      3.03      0.00
    5   11    2      2.68      0.00
    7   11    2      2.35      0.00
    9   11    2     -1.19      0.00
   11   11    2     -1.24      0.00
  -10   12    2      0.88      0.00
   -8   12    2      1.09      0.00
   -6   12    2      0.47      0.00
   -4   12    2      4.13      0.00
   -2   12    2      0.46      0.00
    0   12    2     -0.21      0.00
    2   12    2      0.06      0.00
    4   12    2     -4.33      0.00
    6   12    2     -0.08      0.00
    8   12    2      3.71      0.00
   10   12    2     -0.09      0.00
   -9   13    2      0.01      0.00
   -7   13    2      0.88      0.00
   -5   13    2      2.54      0.00
   -3   13    2      2.67      0.00
   -1   13    2     -2.91      0.00
    1   13    2      5.02      0.00
    3   13    2     -2.02      0.00
    5   13    2      3.06      0.00
    7   13    2      2.41      0.00
    9   13    2     -4.90      0.00
   -8   14    2     -2.37      0.00
   -6   14    2     -0.11      0.00
   -4   14    2      1.93      0.00
   -2   14    2     -1.87      0.00
    0   14    2      2.78      0.00
    2   14    2      0.38      0.00
    4   14    2     -0.76      0.00
    6   14    2     -1.08      0.00
    8   14    2     -2.81      0.00
   -7   15    2      4.76      0.00
   -5   15    2      1.64      0.00
   -3   15    2     -0.66      0.00
   -1   15    2     -3.49      0.00
    1   15    2     -2.84      0.00
    3   15    2     -1.78      0.00
    5   15    2     -2.92      0.00
    7   15    2     -3.75      0.00
   -4   16    2     -5.39      0.00
    0   16    2     -0.66      0.00
    2   16    2      1.22      0.00
    0    1    3      3.60      0.00
   -1    2    3     -6.27      0.00
    1    2    3     23.59      0.00
   -2    3    3    -20.19      0.00
    2    3    3    -73.56      0.00
   -3    4    3    -27.76      0.00
    3    4    3      5.05      0.00
   -4    5    3     -1.06      0.00
   -2    5    3    -13.53      0.00
    0    5    3     -0.64      0.00
    2    5    3    -21.07      0.00
   -5    6    3      1.16      0.00
   -3    6    3     13.79      0.00
   -1    6    3      3.47      0.00
    1    6    3    -16.07      0.00
    3    6    3      6.32      0.00
    5    6    3      2.88      0.00
   -6    7    3      2.46      0.00
   -4    7    3    -14.90      0.00
   -2    7    3      4.29      0.00
    0    7    3    -17.69      0.00
    2    7    3     -1.27      0.00
    4    7    3     20.01      0.00
    6    7    3      0.41      0.00
   -7    8    3     -1.96      0.00
   -5    8    3    -10.27      0.00
   -3    8    3     11.14      0.00
   -1    8    3      0.84      0.00
    1    8    3      4.68      0.00
    3    8    3     -3.76      0.00
    5    8    3      6.00      0.00
    7    8    3     12.94      0.00
   -8    9    3      3.94      0.00
   -6    9    3      6.35      0.00
   -4    9    3     -4.46      0.00
   -2    9    3      1.72      0.00
    0    9    3    -16.65      0.00
    2    9    3     -9.48      0.00
    4    9    3     -0.18      0.00
    6    9    3      8.46      0.00
    8    9    3     -4.23      0.00
   -9   10    3      2.60      0.00
   -7   10    3     -1.77      0.00
   -5   10    3      4.89      0.00
   -3   10    3     -3.63      0.00
   -1   10    3     -6.02      0.00
    1   10    3      4.34      0.00
    3   10    3     -6.13      0.00
    5   10    3     -6.39      0.00
    7   10    3      6.78      0.00
    9   10    3     -2.10      0.00
  -10   11    3      0.30      0.00
   -8   11    3     -2.61      0.00
   -6   11    3     -7.50      0.00
   -4   11    3      4.75      0.00
   -2   11    3      7.14      0.00
    0   11    3     -0.21      0.00
    2   11    3     -7.60      0.00
    4   11    3      4.15      0.00
    6   11    3     -0.90      0.00
    8   11    3     -5.30      0.00
   10   11    3     -1.45      0.00
  -11   12    3     -1.82      0.00
   -9   12    3      3.43      0.00
   -7   12    3      3.68      0.00
   -5   12    3      4.11      0.00
   -3   12    3     -4.57      0.00
   -1   12    3     -0.13      0.00
    1   12    3     -2.18      0.00
    3   12    3      0.90      0.00
    5   12    3      2.47      0.00
    7   12    3     -0.60      0.00
    9   12    3      0.58      0.00
   11   12    3     -1.52      0.00
  -10   13    3     -0.71      0.00
   -8   13    3     -0.59      0.00
   -6   13    3      1.37      0.00
   -4   13    3     -6.29      0.00
   -2   13    3     -2.08      0.00
    0   13    3     -2.94      0.00
    2   13    3     -2.11      0.00
    4   13    3      3.55      0.00
    6   13    3      1.74      0.00
    8   13    3     -0.03      0.00
   10   13    3     -0.99      0.00
   -9   14    3      0.65      0.00
   -7   14    3     -1.24      0.00
   -5   14    3      0.06      0.00
   -3   14    3     -2.31      0.00
   -1   14    3      1.86      0.00
    1   14    3     -1.95      0.00
    3   14    3      0.39      0.00
    5   14    3      0.50      0.00
    7   14    3      1.02      0.00
    9   14    3     -0.59      0.00
   -6   15    3     -1.26      0.00
   -4   15    3      3.83      0.00
   -2   15    3     -1.97      0.00
    0   15    3     -2.41      0.00
    2   15    3      0.22      0.00
    4   15    3     -0.64      0.00
    6   15    3      0.22      0.00
   -3   16    3      1.93      0.00
   -1   16    3     -0.19      0.00
    1   16    3      0.03      0.00
    3   16    3     -2.71      0.00
    5   16    3     -0.39      0.00
    0    0    4    231.38      0.00
    1    1    4     -1.51      0.00
    0    2    4     19.39      0.00
    2    2    4      9.36      0.00
   -1    3    4    -14.02      0.00
    1    3    4    -44.21      0.00
   -2    4    4     -6.43      0.00
    0    4    4    -66.30      0.00
    2    4    4    -47.72      0.00
    4    4    4     15.58      0.00
   -3    5    4      9.11      0.00
   -1    5    4     -3.10      0.00
    1    5    4     -8.29      0.00
    3    5    4      8.57      0.00
    5    5    4     -4.91      0.00
   -4    6    4      3.58      0.00
   -2    6    4     18.42      0.00
    0    6    4    -21.67      0.00
    2    6    4      5.41      0.00
    4    6    4      4.07      0.00
    6    6    4    -13.35      0.00
   -5    7    4    -10.53      0.00
   -3    7    4    -14.38      0.00
   -1    7    4     -2.56      0.00
    1    7    4     -5.02      0.00
    3    7    4     -3.30      0.00
    5    7    4     -9.22      0.00
    7    7    4     -0.19      0.00
   -6    8    4    -10.65      0.00
   -4    8    4      2.10      0.00
   -2    8    4     -7.49      0.00
    0    8    4     12.81      0.00
    2    8    4      1.73      0.00
    4    8    4     -0.82      0.00
    6    8    4     -4.57      0.00
    8    8    4      5.55      0.00
   -7    9    4     -0.16      0.00
   -5    9    4      1.70      0.00
   -3    9    4      3.17      0.00
   -1    9    4      3.20      0.00
    1    9    4    -10.08      0.00
    3    9    4      4.56      0.00
    5    9    4     -3.65      0.00
    7    9    4     -9.47      0.00
    9    9    4     -0.02      0.00
   -8   10    4      0.16      0.00
   -6   10    4     -2.19      0.00
   -4   10    4     -0.63      0.00
   -2   10    4     -4.46      0.00
    0   10    4      0.93      0.00
    2   10    4      8.18      0.00
    4   10    4     -5.70      0.00
    6   10    4     -2.02      0.00
    8   10    4      5.03      0.00
   10   10    4      1.89      0.00
   -9   11    4     -4.07      0.00
   -7   11    4      2.33      0.00
   -5   11    4      4.86      0.00
   -3   11    4      3.79      0.00
   -1   11    4     -2.11      0.00
    1   11    4     -1.83      0.00
    3   11    4     -1.92      0.00
    5   11    4      6.55      0.00
    7   11    4     -3.37      0.00
    9   11    4     -2.03      0.00
   11   11    4      0.00      0.00
  -10   12    4     -1.83      0.00
   -8   12    4     -2.96      0.00
   -6   12    4      3.65      0.00
   -4   12    4      3.96      0.00
   -2   12    4     -4.50      0.00
    0   12    4     -1.68      0.00
    2   12    4     -3.68      0.00
    4   12    4     -6.08      0.00
    6   12    4      0.89      0.00
    8   12    4      2.29      0.00
   10   12    4      2.08      0.00
   -9   13    4      1.04      0.00
   -7   13    4     -2.79      0.00
   -5   13    4     -4.12      0.00
   -3   13    4      1.93      0.00
   -1   13    4     -2.61      0.00
    1   13    4      1.57      0.00
    3   13    4      1.30      0.00
    5   13    4      1.49      0.00
    7   13    4      0.34      0.00
    9   13    4      0.20      0.00
   -8   14    4     -2.38      0.00
   -6   14    4     -2.37      0.00
   -4   14    4     -0.81      0.00
   -2   14    4      3.04      0.00
    0   14    4      2.33      0.00
    2   14    4     -1.60      0.00
    4   14    4      0.32      0.00
    6   14    4     -0.65      0.00
    8   14    4     -0.74      0.00
   -7   15    4      0.56      0.00
   -5   15    4      0.43      0.00
   -3   15    4      1.28      0.00
   -1   15    4     -0.30      0.00
    1   15    4     -1.96      0.00
    3   15    4     -0.49      0.00
    5   15    4     -1.20      0.00
    7   15    4      1.93      0.00
   -4   16    4     -1.87      0.00
   -2   16    4     -0.30      0.00
    0   16    4     -3.87      0.00
    2   16    4      5.90      0.00
    4   16    4      1.02      0.00
    0    1    5    -23.32      0.00
   -1    2    5    -15.15      0.00
    1    2    5     22.95      0.00
   -2    3    5     36.98      0.00
    0    3    5     -3.35      0.00
    2    3    5      4.32      0.00
   -3    4    5      1.97      0.00
   -1    4    5     18.99      0.00
    1    4    5     27.13      0.00
    3    4    5     34.10      0.00
   -4    5    5    -18.37      0.00
   -2    5    5     -1.75      0.00
    0    5    5     20.86      0.00
    2    5    5     -2.46      0.00
    4    5    5    -15.58      0.00
   -5    6    5      7.30      0.00
   -3    6    5     -5.78      0.00
   -1    6    5     -2.46      0.00
    1    6    5      3.91      0.00
    3    6    5    -14.10      0.00
    5    6    5     -4.28      0.00
   -6    7    5      7.22      0.00
   -4    7    5     -6.68      0.00
   -2    7    5    -20.49      0.00
    0    7    5      1.95      0.00
    2    7    5      2.30      0.00
    4    7    5    -10.58      0.00
    6    7    5     -3.85      0.00
   -7    8    5    -13.17      0.00
   -5    8    5      3.40      0.00
   -3    8    5      5.19      0.00
   -1    8    5     -0.67      0.00
    1    8    5      6.32      0.00
    3    8    5     -8.39      0.00
    5    8    5    -11.09      0.00
    7    8    5      0.07      0.00
   -8    9    5     -0.50      0.00
   -6    9    5      2.65      0.00
   -4    9    5     -5.31      0.00
   -2    9    5      4.50      0.00
    0    9    5     -1.04      0.00
    2    9    5     -9.63      0.00
    4    9    5      4.16      0.00
    6    9    5     -2.06      0.00
    8    9    5     -6.07      0.00
   -9   10    5      1.33      0.00
   -7   10    5     -3.59      0.00
   -5   10    5     -2.78      0.00
   -3   10    5     -4.75      0.00
   -1   10    5     -0.53      0.00
    1   10    5     10.09      0.00
    3   10    5     -2.76      0.00
    5   10    5     -1.09      0.00
    7   10    5      2.04      0.00
    9   10    5      1.14      0.00
  -10   11    5     -1.55      0.00
   -8   11    5     -0.73      0.00
   -6   11    5    -12.52      0.00
   -4   11    5     -6.47      0.00
   -2   11    5      6.60      0.00
    0   11    5      1.80      0.00
    2   11    5     -0.82      0.00
    4   11    5      5.12      0.00
    6   11    5     -5.88      0.00
    8   11    5     -0.71      0.00
   10   11    5      0.77      0.00
  -11   12    5      1.74      0.00
   -9   12    5      0.29      0.00
   -7   12    5      4.05      0.00
   -5   12    5     -2.42      0.00
   -3   12    5     -2.46      0.00
   -1   12    5     -2.99      0.00
    1   12    5      1.00      0.00
    3   12    5      4.37      0.00
    5   12    5     -6.48      0.00
    7   12    5      2.57      0.00
    9   12    5     -1.32      0.00
   11   12    5     -1.28      0.00
  -10   13    5      4.37      0.00
   -8   13    5     -1.55      0.00
   -6   13    5     -3.42      0.00
   -4   13    5      0.77      0.00
   -2   13    5      2.20      0.00
    0   13    5     -5.51      0.00
    2   13    5      3.95      0.00
    4   13    5     -2.46      0.00
    6   13    5     -4.74      0.00
    8   13    5     -0.18      0.00
   10   13    5     -1.15      0.00
   -9   14    5      0.50      0.00
   -7   14    5     -1.96      0.00
   -5   14    5      2.31      0.00
   -3   14    5      1.00      0.00
   -1   14    5      2.73      0.00
    1   14    5      3.81      0.00
    3   14    5     -0.66      0.00
    5   14    5     -2.57      0.00
    7   14    5      0.99      0.00
    9   14    5      4.44      0.00
   -6   15    5      4.05      0.00
   -4   15    5     -0.79      0.00
   -2   15    5     -4.45      0.00
    0   15    5      4.52      0.00
    2   15    5     -0.33      0.00
    4   15    5      2.42      0.00
    6   15    5     -0.24      0.00
   -3   16    5     -8.71      0.00
   -1   16    5      1.41      0.00
    1   16    5      0.62      0.00
    3   16    5     -1.49      0.00
    5   16    5      1.82      0.00
    0    0    6    -24.29      0.00
    1    1    6    -54.82      0.00
    0    2    6     38.03      0.00
    2    2    6      6.51      0.00
   -1    3    6     21.55      0.00
    1    3    6     44.29      0.00
    3    3    6     -9.02      0.00
   -2    4    6     -7.82      0.00
    0    4    6      5.36      0.00
    2    4    6    -10.59      0.00
    4    4    6      0.62      0.00
   -3    5    6      4.91      0.00
   -1    5    6     11.93      0.00
    1    5    6     29.94      0.00
    3    5    6     -7.56      0.00
    5    5    6     -0.01      0.00
   -4    6    6     12.07      0.00
   -2    6    6     12.89      0.00
    0    6    6      3.52      0.00
    2    6    6      0.53      0.00
    4    6    6      9.87      0.00
    6    6    6     -1.13      0.00
   -5    7    6     -3.85      0.00
   -3    7    6     -9.65      0.00
   -1    7    6     -0.55      0.00
    1    7    6      6.95      0.00
    3    7    6      5.53      0.00
    5    7    6      4.11      0.00
    7    7    6      2.02      0.00
   -6    8    6     -0.73      0.00
   -4    8    6     -2.62      0.00
   -2    8    6      0.97      0.00
    0    8    6     -1.11      0.00
    2    8    6      7.95      0.00
    4    8    6      2.37      0.00
    6    8    6     -1.29      0.00
    8    8    6      1.71      0.00
   -7    9    6      1.78      0.00
   -5    9    6      0.93      0.00
   -3    9    6     -2.07      0.00
   -1    9    6     -4.44      0.00
    1    9    6    -10.58      0.00
    3    9    6      0.29      0.00
    5    9    6     -1.95      0.00
    7    9    6     -5.17      0.00
    9    9    6     -6.70      0.00
   -8   10    6     -3.80      0.00
   -6   10    6      1.13      0.00
   -4   10    6      0.14      0.00
   -2   10    6     -9.17      0.00
    0   10    6      1.06      0.00
    2   10    6      2.03      0.00
    4   10    6    -10.30      0.00
    6   10    6      4.31      0.00
    8   10    6      1.25      0.00
   10   10    6     -0.30      0.00
   -9   11    6     -1.65      0.00
   -7   11    6     -1.76      0.00
   -5   11    6      1.15      0.00
   -3   11    6      1.85      0.00
   -1   11    6      3.73      0.00
    1   11    6     -1.83      0.00
    3   11    6     -0.36      0.00
    5   11    6      6.71      0.00
    7   11    6     -0.04      0.00
    9   11    6     -4.20      0.00
   11   11    6      0.28      0.00
  -10   12    6     -2.95      0.00
   -8   12    6     -1.05      0.00
   -6   12    6      0.59      0.00
   -4   12    6     -1.82      0.00
   -2   12    6      0.13      0.00
    0   12    6     -0.18      0.00
    2   12    6     -3.82      0.00
    4   12    6     -5.05      0.00
    6   12    6      1.80      0.00
    8   12    6     -2.52      0.00
   10   12    6      1.93      0.00
   -9   13    6      0.86      0.00
   -7   13    6     -0.12      0.00
   -5   13    6     -5.52      0.00
   -3   13    6     -4.79      0.00
   -1   13    6      2.02      0.00
    1   13    6      2.08      0.00
    3   13    6      2.41      0.00
    5   13    6      1.13      0.00
    7   13    6     -2.69      0.00
    9   13    6     -0.07      0.00
   -8   14    6      1.20      0.00
   -6   14    6     -1.29      0.00
   -4   14    6     -0.08      0.00
   -2   14    6     -0.18      0.00
    0   14    6      0.66      0.00
    2   14    6     -2.33      0.00
    4   14    6     -1.85      0.00
    6   14    6      1.62      0.00
    8   14    6     -4.43      0.00
   -7   15    6     -1.36      0.00
   -5   15    6      0.75      0.00
   -3   15    6      4.38      0.00
   -1   15    6     -1.99      0.00
    1   15    6     -1.81      0.00
    3   15    6     -2.97      0.00
    5   15    6     -0.80      0.00
    7   15    6     -1.39      0.00
   -4   16    6      0.28      0.00
   -2   16    6      0.34      0.00
    0   16    6     -0.85      0.00
    2   16    6      2.96      0.00
    4   16    6     -2.17      0.00
    0    1    7     23.64      0.00
   -1    2    7     -7.98      0.00
   -2    3    7     11.72      0.00
    0    3    7    -26.00      0.00
    2    3    7    -18.12      0.00
   -3    4    7    -13.32      0.00
   -1    4    7    -10.42      0.00
    1    4    7     -1.10      0.00
    3    4    7     26.36      0.00
   -4    5    7     -7.70      0.00
   -2    5    7    -10.83      0.00
    0    5    7     -2.56      0.00
    2    5    7     13.84      0.00
    4    5    7      5.58      0.00
   -5    6    7      9.06      0.00
   -3    6    7     -1.59      0.00
   -1    6    7      5.29      0.00
    1    6    7    -24.18      0.00
    3    6    7      5.90      0.00
    5    6    7     -1.73      0.00
   -6    7    7      1.66      0.00
   -4    7    7      2.93      0.00
   -2    7    7     -0.14      0.00
    0    7    7      0.86      0.00
    2    7    7     -3.38      0.00
    4    7    7      8.58      0.00
    6    7    7      0.94      0.00
   -7    8    7     -6.59      0.00
   -5    8    7      3.95      0.00
   -3    8    7     13.67      0.00
   -1    8    7      1.93      0.00
    1    8    7      8.53      0.00
    3    8    7     -2.70      0.00
    5    8    7      7.79      0.00
    7    8    7      2.78      0.00
   -8    9    7      4.28      0.00
   -6    9    7      2.15      0.00
   -4    9    7      0.32      0.00
   -2    9    7      7.80      0.00
    0    9    7     -0.66      0.00
    2    9    7     -2.84      0.00
    4    9    7      9.04      0.00
    6    9    7      5.88      0.00
    8    9    7     -4.88      0.00
   -9   10    7     -0.53      0.00
   -7   10    7      1.03      0.00
   -5   10    7      0.93      0.00
   -3   10    7     -1.03      0.00
   -1   10    7     -1.46      0.00
    1   10    7     -3.00      0.00
    3   10    7      2.09      0.00
    5   10    7     -4.62      0.00
    7   10    7     -0.59      0.00
    9   10    7      0.85      0.00
  -10   11    7      0.21      0.00
   -8   11    7     -0.02      0.00
   -6   11    7     -2.38      0.00
   -4   11    7      1.80      0.00
   -2   11    7      5.07      0.00
    0   11    7     -4.27      0.00
    2   11    7     -6.57      0.00
    4   11    7      2.39      0.00
    6   11    7    -12.64      0.00
    8   11    7     -0.43      0.00
   10   11    7      2.59      0.00
  -11   12    7     -2.17      0.00
   -9   12    7     -0.46      0.00
   -7   12    7      5.25      0.00
   -5   12    7      7.88      0.00
   -3   12    7     -1.75      0.00
   -1   12    7     -5.98      0.00
    1   12    7      2.88      0.00
    3   12    7     -1.78      0.00
    5   12    7      0.21      0.00
    7   12    7      3.36      0.00
    9   12    7     -0.83      0.00
   11   12    7     -0.84      0.00
  -10   13    7     -0.68      0.00
   -8   13    7     -3.29      0.00
   -6   13    7      2.03      0.00
   -4   13    7     -0.87      0.00
   -2   13    7     -2.66      0.00
    0   13    7     -1.91      0.00
    2   13    7     -3.28      0.00
    4   13    7      2.16      0.00
    6   13    7      1.65      0.00
    8   13    7     -0.39      0.00
   10   13    7     -2.67      0.00
   -7   14    7      0.16      0.00
   -5   14    7     -1.47      0.00
   -3   14    7     -1.23      0.00
   -1   14    7      0.74      0.00
    1   14    7     -5.63      0.00
    3   14    7     -0.30      0.00
    5   14    7      2.29      0.00
    7   14    7     -0.44      0.00
   -6   15    7      0.13      0.00
   -4   15    7     -1.27      0.00
   -2   15    7     -0.38      0.00
    0   15    7     -4.44      0.00
    2   15    7     -2.19      0.00
    4   15    7      3.42      0.00
    6   15    7     -2.38      0.00
   -3   16    7      3.33      0.00
   -1   16    7     -1.58      0.00
    1   16    7      1.28      0.00
    3   16    7      1.22      0.00
    0    0    8     49.07      0.00
    1    1    8    -22.70      0.00
    0    2    8      9.27      0.00
    2    2    8     -8.93      0.00
   -1    3    8      2.33      0.00
    1    3    8      7.43      0.00
    3    3    8     -7.14      0.00
   -2    4    8    -12.31      0.00
    0    4    8    -17.34      0.00
    2    4    8    -34.59      0.00
    4    4    8     -2.83      0.00
   -3    5    8     10.41      0.00
   -1    5    8    -10.21      0.00
    1    5    8      6.50      0.00
    3    5    8    -10.47      0.00
    5    5    8     -2.60      0.00
   -4    6    8      6.70      0.00
   -2    6    8     10.76      0.00
    0    6    8    -13.80      0.00
    2    6    8     -2.15      0.00
    4    6    8      6.09      0.00
    6    6    8      1.57      0.00
   -5    7    8     -5.17      0.00
   -3    7    8      2.92      0.00
   -1    7    8     -3.09      0.00
    1    7    8     -4.32      0.00
    3    7    8     -2.87      0.00
    5    7    8      1.47      0.00
    7    7    8      1.22      0.00
   -6    8    8     -1.57      0.00
   -4    8    8      0.69      0.00
   -2    8    8      2.14      0.00
    0    8    8      4.23      0.00
    2    8    8     -4.16      0.00
    4    8    8     -7.00      0.00
    6    8    8     -3.07      0.00
    8    8    8      4.99      0.00
   -7    9    8     -0.16      0.00
   -5    9    8      0.40      0.00
   -3    9    8     -2.61      0.00
   -1    9    8     -3.90      0.00
    1    9    8     -3.80      0.00
    3    9    8      3.28      0.00
    5    9    8     -3.52      0.00
    7    9    8      0.02      0.00
    9    9    8      0.36      0.00
   -8   10    8      2.57      0.00
   -6   10    8      3.92      0.00
   -4   10    8     -1.94      0.00
   -2   10    8     -7.89      0.00
    0   10    8      1.87      0.00
    2   10    8     13.91      0.00
    4   10    8     -6.48      0.00
    6   10    8      2.12      0.00
    8   10    8      1.12      0.00
   10   10    8      0.72      0.00
   -9   11    8      0.63      0.00
   -7   11    8      0.46      0.00
   -5   11    8     -1.72      0.00
   -3   11    8     -0.08      0.00
   -1   11    8      2.87      0.00
    1   11    8      4.38      0.00
    3   11    8      3.25      0.00
    5   11    8      4.54      0.00
    7   11    8     -0.70      0.00
    9   11    8     -1.14      0.00
   11   11    8     -1.80      0.00
  -10   12    8      0.02      0.00
   -8   12    8      0.32      0.00
   -6   12    8     -0.69      0.00
   -4   12    8      1.53      0.00
   -2   12    8     -1.57      0.00
    0   12    8     -1.36      0.00
    2   12    8     -4.40      0.00
    4   12    8     -3.77      0.00
    6   12    8     -2.64      0.00
    8   12    8     -0.39      0.00
   10   12    8      0.27      0.00
   -9   13    8      2.70      0.00
   -7   13    8      0.64      0.00
   -5   13    8      0.23      0.00
   -3   13    8     -0.19      0.00
   -1   13    8      1.70      0.00
    1   13    8      2.49      0.00
    3   13    8      2.29      0.00
    5   13    8     -2.18      0.00
    7   13    8     -1.35      0.00
    9   13    8      4.38      0.00
   -8   14    8     -1.48      0.00
   -6   14    8      1.96      0.00
   -4   14    8      2.04      0.00
   -2   14    8      1.11      0.00
    0   14    8      0.58      0.00
    2   14    8      0.41      0.00
    4   14    8     -2.42      0.00
    6   14    8      0.27      0.00
    8   14    8      4.10      0.00
   -5   15    8      3.11      0.00
   -3   15    8      0.09      0.00
   -1   15    8     -0.49      0.00
    1   15    8     -0.39      0.00
    3   15    8     -1.10      0.00
    5   15    8      0.24      0.00
   -2   16    8     -5.68      0.00
    0   16    8     -1.21      0.00
    2   16    8      1.00      0.00
    0    1    9    -12.91      0.00
   -1    2    9     -1.71      0.00
    1    2    9     10.93      0.00
   -2    3    9      9.35      0.00
    0    3    9    -19.25      0.00
    2    3    9    -10.54      0.00
   -3    4    9     -2.08      0.00
   -1    4    9     -0.22      0.00
    1    4    9     -6.53      0.00
    3    4    9     13.36      0.00
   -4    5    9      3.46      0.00
   -2    5    9      3.81      0.00
    0    5    9     -0.43      0.00
    2    5    9     -6.81      0.00
    4    5    9     -4.16      0.00
   -5    6    9      5.28      0.00
   -3    6    9     -2.99      0.00
   -1    6    9      2.32      0.00
    1    6    9     -6.03      0.00
    3    6    9    -23.51      0.00
    5    6    9    -10.44      0.00
   -6    7    9      2.83      0.00
   -4    7    9    -11.33      0.00
   -2    7    9     -7.60      0.00
    0    7    9      2.05      0.00
    2    7    9      4.89      0.00
    4    7    9     -5.17      0.00
    6    7    9      2.45      0.00
   -7    8    9      0.36      0.00
   -5    8    9     -3.78      0.00
   -3    8    9     -8.01      0.00
   -1    8    9     -2.99      0.00
    1    8    9      5.21      0.00
    3    8    9      3.66      0.00
    5    8    9     -8.76      0.00
    7    8    9      0.91      0.00
   -8    9    9      2.74      0.00
   -6    9    9     -1.85      0.00
   -4    9    9     -2.63      0.00
   -2    9    9      4.54      0.00
    0    9    9     -3.97      0.00
    2    9    9     -4.35      0.00
    4    9    9      5.53      0.00
    6    9    9     -5.85      0.00
    8    9    9     -2.38      0.00
   -9   10    9      0.77      0.00
   -7   10    9     -6.25      0.00
   -5   10    9     -0.92      0.00
   -3   10    9     -3.63      0.00
   -1   10    9     -2.41      0.00
    1   10    9      2.89      0.00
    3   10    9     -2.35      0.00
    5   10    9      0.09      0.00
    7   10    9      0.32      0.00
    9   10    9      3.98      0.00
  -10   11    9      1.78      0.00
   -8   11    9      0.72      0.00
   -6   11    9     -5.31      0.00
   -4   11    9     -0.95      0.00
   -2   11    9      3.87      0.00
    0   11    9      4.17      0.00
    2   11    9     -4.48      0.00
    4   11    9      1.42      0.00
    6   11    9      0.15      0.00
    8   11    9      2.25      0.00
   10   11    9     -0.74      0.00
  -11   12    9     -0.93      0.00
   -9   12    9      2.59      0.00
   -7   12    9      1.66      0.00
   -5   12    9      0.82      0.00
   -3   12    9     -0.43      0.00
   -1   12    9      2.71      0.00
    1   12    9      5.58      0.00
    3   12    9     -0.04      0.00
    5   12    9      1.76      0.00
    7   12    9      5.02      0.00
    9   12    9     -0.02      0.00
   11   12    9     -2.30      0.00
   -8   13    9     -0.42      0.00
   -6   13    9     -3.07      0.00
   -4   13    9     -0.96      0.00
   -2   13    9      2.44      0.00
    0   13    9      2.60      0.00
    2   13    9      0.88      0.00
    4   13    9     -1.52      0.00
    6   13    9     -1.15      0.00
    8   13    9     -1.31      0.00
   -7   14    9      0.38      0.00
   -5   14    9      1.22      0.00
   -3   14    9      2.07      0.00
   -1   14    9      0.31      0.00
    1   14    9      2.90      0.00
    3   14    9      2.40      0.00
    5   14    9     -1.49      0.00
    7   14    9     -2.25      0.00
   -6   15    9      1.10      0.00
   -4   15    9      1.05      0.00
   -2   15    9     -0.47      0.00
    0   15    9      0.10      0.00
    2   15    9      0.95      0.00
    4   15    9     -1.45      0.00
    6   15    9      1.21      0.00
   -3   16    9      0.41      0.00
   -1   16    9      1.48      0.00
    1   16    9      1.05      0.00
    3   16    9     -2.18      0.00
    0    0   10     34.75      0.00
    1    1   10    -24.98      0.00
    0    2   10      6.54      0.00
    2    2   10     -3.87      0.00
   -1    3   10     12.16      0.00
    1    3   10     15.97      0.00
    3    3   10      9.14      0.00
   -2    4   10     -4.82      0.00
    0    4   10      4.85      0.00
    2    4   10    -10.17      0.00
    4    4   10     -7.12      0.00
   -3    5   10     -5.66      0.00
   -1    5   10      8.63      0.00
    1    5   10     14.84      0.00
    3    5   10     15.05      0.00
    5    5   10     -3.90      0.00
   -4    6   10     -5.04      0.00
   -2    6   10    -11.06      0.00
    0    6   10      0.85      0.00
    2    6   10     13.11      0.00
    4    6   10      8.43      0.00
    6    6   10     -6.41      0.00
   -5    7   10     -2.47      0.00
   -3    7   10     -2.13      0.00
   -1    7   10     -7.01      0.00
    1    7   10     -6.39      0.00
    3    7   10      5.00      0.00
    5    7   10      3.41      0.00
    7    7   10     -7.53      0.00
   -6    8   10     -1.21      0.00
   -4    8   10      6.72      0.00
   -2    8   10     -0.70      0.00
    0    8   10      6.11      0.00
    2    8   10     -4.07      0.00
    4    8   10     -5.69      0.00
    6    8   10      3.47      0.00
    8    8   10     -1.93      0.00
   -7    9   10     -2.12      0.00
   -5    9   10      0.15      0.00
   -3    9   10      4.19      0.00
   -1    9   10      5.55      0.00
    1    9   10     -5.86      0.00
    3    9   10     -5.74      0.00
    5    9   10      7.75      0.00
    7    9   10      6.67      0.00
    9    9   10     -3.88      0.00
   -8   10   10      2.06      0.00
   -6   10   10      6.46      0.00
   -4   10   10     -0.58      0.00
   -2   10   10     -1.32      0.00
    0   10   10      8.68      0.00
    2   10   10      1.18      0.00
    4   10   10     -2.97      0.00
    6   10   10      2.38      0.00
    8   10   10      1.68      0.00
   10   10   10     -0.32      0.00
   -9   11   10     -2.21      0.00
   -7   11   10      3.73      0.00
   -5   11   10     -3.78      0.00
   -3   11   10      5.05      0.00
   -1   11   10      1.39      0.00
    1   11   10     -3.85      0.00
    3   11   10      4.35      0.00
    5   11   10      2.10      0.00
    7   11   10      0.50      0.00
    9   11   10     -0.45      0.00
   11   11   10      4.08      0.00
  -10   12   10     -1.47      0.00
   -8   12   10     -0.59      0.00
   -6   12   10     -1.52      0.00
   -4   12   10      1.26      0.00
   -2   12   10      0.41      0.00
    0   12   10    -13.83      0.00
    2   12   10      0.08      0.00
    4   12   10      0.57      0.00
    6   12   10      2.52      0.00
    8   12   10     -1.71      0.00
   10   12   10     -0.75      0.00
   -9   13   10     -0.20      0.00
   -7   13   10      1.68      0.00
   -5   13   10     -0.67      0.00
   -3   13   10      3.68      0.00
   -1   13   10     -2.23      0.00
    1   13   10     -0.13      0.00
    3   13   10      2.51      0.00
    5   13   10      4.14      0.00
    7   13   10      2.43      0.00
    9   13   10     -5.40      0.00
   -6   14   10     -2.47      0.00
   -4   14   10      1.70      0.00
   -2   14   10      0.19      0.00
    0   14   10      2.59      0.00
    2   14   10     -1.35      0.00
    4   14   10     -1.55      0.00
    6   14   10      0.67      0.00
   -5   15   10      0.54      0.00
   -3   15   10      0.30      0.00
   -1   15   10      4.30      0.00
    1   15   10      1.17      0.00
    3   15   10     -1.76      0.00
    5   15   10      0.14      0.00
    0   16   10     -0.16      0.00
    0    1   11      4.02      0.00
   -1    2   11      6.50      0.00
    1    2   11     10.30      0.00
   -2    3   11      6.86      0.00
    0    3   11     -9.30      0.00
    2    3   11     -4.98      0.00
   -3    4   11     -0.87      0.00
   -1    4   11      5.89      0.00
    1    4   11     22.95      0.00
    3    4   11     10.02      0.00
   -4    5   11     -4.93      0.00
   -2    5   11      9.85      0.00
    2    5   11      6.48      0.00
    4    5   11     -1.40      0.00
   -5    6   11      4.98      0.00
   -3    6   11      4.27      0.00
   -1    6   11      5.01      0.00
    1    6   11      6.57      0.00
    3    6   11     -0.85      0.00
    5    6   11     -4.09      0.00
   -6    7   11      4.54      0.00
   -4    7   11      2.11      0.00
   -2    7   11      9.18      0.00
    0    7   11      0.47      0.00
    2    7   11      4.52      0.00
    4    7   11     15.15      0.00
    6    7   11      3.86      0.00
   -7    8   11      4.07      0.00
   -5    8   11      3.17      0.00
   -3    8   11      0.42      0.00
   -1    8   11     -1.30      0.00
    1    8   11      9.41      0.00
    3    8   11      2.97      0.00
    5    8   11     -0.09      0.00
    7    8   11      0.72      0.00
   -8    9   11      7.50      0.00
   -6    9   11      3.90      0.00
   -4    9   11      3.95      0.00
   -2    9   11      9.87      0.00
    0    9   11     -8.45      0.00
    2    9   11     -2.29      0.00
    4    9   11      3.55      0.00
    6    9   11      1.15      0.00
    8    9   11     -0.52      0.00
   -9   10   11     -0.34      0.00
   -7   10   11     -3.26      0.00
   -5   10   11      5.85      0.00
   -3   10   11      1.08      0.00
   -1   10   11     -3.73      0.00
    1   10   11     -2.82      0.00
    3   10   11      0.40      0.00
    5   10   11      1.43      0.00
    7   10   11      0.64      0.00
    9   10   11      0.68      0.00
  -10   11   11     -0.73      0.00
   -8   11   11     -3.27      0.00
   -6   11   11      2.35      0.00
   -4   11   11      5.58      0.00
   -2   11   11      1.94      0.00
    0   11   11     -0.67      0.00
    2   11   11     -3.88      0.00
    4   11   11      1.43      0.00
    6   11   11      0.88      0.00
    8   11   11     -2.55      0.00
   10   11   11     -1.23      0.00
   -9   12   11     -0.56      0.00
   -7   12   11      0.23      0.00
   -5   12   11      8.18      0.00
   -3   12   11     -5.86      0.00
   -1   12   11      0.20      0.00
    1   12   11      5.64      0.00
    3   12   11      2.46      0.00
    5   12   11      0.60      0.00
    7   12   11     -0.16      0.00
    9   12   11      0.48      0.00
   -8   13   11      0.41      0.00
   -6   13   11     -0.13      0.00
   -4   13   11     -6.71      0.00
   -2   13   11     -0.91      0.00
    0   13   11      1.84      0.00
    2   13   11     -1.69      0.00
    4   13   11      1.88      0.00
    6   13   11     -0.20      0.00
    8   13   11     -0.06      0.00
   -7   14   11      0.96      0.00
   -5   14   11     -3.23      0.00
   -3   14   11     -1.25      0.00
   -1   14   11      0.24      0.00
    1   14   11     -1.60      0.00
    3   14   11      3.52      0.00
    5   14   11      2.36      0.00
    7   14   11      1.65      0.00
   -4   15   11      1.18      0.00
   -2   15   11     -0.59      0.00
    0   15   11     -0.36      0.00
    2   15   11     -2.92      0.00
    4   15   11     -0.06      0.00
    0    0   12     35.12      0.00
    1    1   12    -12.23      0.00
    0    2   12     14.43      0.00
    2    2   12      4.87      0.00
   -1    3   12      5.65      0.00
    1    3   12      6.75      0.00
    3    3   12     13.96      0.00
   -2    4   12     -7.37      0.00
    0    4   12     -8.66      0.00
    2    4   12     -6.37      0.00
    4    4   12      0.92      0.00
   -3    5   12     12.01      0.00
   -1    5   12      8.33      0.00
    1    5   12     -1.98      0.00
    3    5   12      7.84      0.00
    5    5   12     14.29      0.00
   -4    6   12     10.25      0.00
   -2    6   12      3.91      0.00
    0    6   12      6.98      0.00
    2    6   12     -0.68      0.00
    4    6   12     -7.69      0.00
    6    6   12      5.08      0.00
   -5    7   12      3.23      0.00
   -3    7   12      6.73      0.00
   -1    7   12     10.34      0.00
    1    7   12     -3.54      0.00
    3    7   12     -2.17      0.00
    5    7   12      3.81      0.00
    7    7   12      5.44      0.00
   -6    8   12      7.75      0.00
   -4    8   12      3.76      0.00
   -2    8   12     -3.78      0.00
    0    8   12     10.80      0.00
    2    8   12      8.17      0.00
    4    8   12     -2.29      0.00
    6    8   12     -2.38      0.00
    8    8   12      1.21      0.00
   -7    9   12      0.88      0.00
   -5    9   12     -2.22      0.00
   -3    9   12      2.05      0.00
   -1    9   12     -2.35      0.00
    1    9   12     -3.89      0.00
    3    9   12      3.96      0.00
    5    9   12      4.82      0.00
    7    9   12     -0.34      0.00
    9    9   12     -3.28      0.00
   -8   10   12      1.21      0.00
   -6   10   12      0.85      0.00
   -4   10   12     -3.40      0.00
   -2   10   12     -3.58      0.00
    0   10   12      3.60      0.00
    2   10   12      6.87      0.00
    4   10   12      0.70      0.00
    6   10   12     -1.07      0.00
    8   10   12     -0.79      0.00
   10   10   12      0.67      0.00
   -9   11   12      1.59      0.00
   -7   11   12     -0.96      0.00
   -5   11   12     -3.42      0.00
   -3   11   12      2.91      0.00
   -1   11   12      3.55      0.00
    1   11   12      2.09      0.00
    3   11   12      0.48      0.00
    5   11   12      2.20      0.00
    7   11   12     -1.42      0.00
    9   11   12      2.86      0.00
   11   11   12      1.23      0.00
  -10   12   12     -0.86      0.00
   -8   12   12     -0.56      0.00
   -6   12   12     -0.85      0.00
   -4   12   12      1.76      0.00
   -2   12   12     -1.76      0.00
    0   12   12      3.56      0.00
    2   12   12     -1.03      0.00
    4   12   12     -0.45      0.00
    6   12   12     -3.37      0.00
    8   12   12      3.80      0.00
   10   12   12      1.30      0.00
   -7   13   12      3.44      0.00
   -5   13   12      2.98      0.00
   -3   13   12      1.54      0.00
   -1   13   12      2.76      0.00
    1   13   12      1.94      0.00
    3   13   12      0.71      0.00
    5   13   12     -2.12      0.00
    7   13   12     -0.88      0.00
   -6   14   12      1.88      0.00
   -4   14   12     -1.78      0.00
   -2   14   12      0.56      0.00
    0   14   12     -2.72      0.00
    2   14   12      1.34      0.00
    4   14   12     -0.73      0.00
    6   14   12     -5.65      0.00
   -3   15   12     -1.52      0.00
   -1   15   12     -0.80      0.00
    1   15   12     -3.63      0.00
    3   15   12      1.28      0.00
    0    1   13     -0.50      0.00
   -1    2   13      9.56      0.00
    1    2   13     15.41      0.00
   -2    3   13     -0.27      0.00
    0    3   13     -8.24      0.00
    2    3   13     -7.86      0.00
   -3    4   13      2.64      0.00
   -1    4   13     -2.80      0.00
    1    4   13      9.86      0.00
    3    4   13      0.16      0.00
   -4    5   13      1.65      0.00
   -2    5   13     -0.88      0.00
    0    5   13     -8.26      0.00
    2    5   13    -15.80      0.00
    4    5   13      6.46      0.00
   -5    6   13      4.28      0.00
   -3    6   13     -4.15      0.00
   -1    6   13     -2.48      0.00
    1    6   13      5.05      0.00
    3    6   13     -3.63      0.00
    5    6   13      2.24      0.00
   -6    7   13     -4.61      0.00
   -4    7   13      0.11      0.00
   -2    7   13      3.37      0.00
    0    7   13     -3.82      0.00
    2    7   13     -5.98      0.00
    4    7   13      7.78      0.00
    6    7   13      3.74      0.00
   -7    8   13     -9.20      0.00
   -5    8   13     -4.16      0.00
   -3    8   13     -2.78      0.00
   -1    8   13     -1.30      0.00
    1    8   13      7.84      0.00
    3    8   13     -0.49      0.00
    5    8   13     -4.27      0.00
    7    8   13      0.08      0.00
   -8    9   13      0.93      0.00
   -6    9   13     -3.45      0.00
   -4    9   13      2.24      0.00
   -2    9   13      0.78      0.00
    0    9   13      1.36      0.00
    2    9   13      2.57      0.00
    4    9   13      2.19      0.00
    6    9   13     -0.18      0.00
    8    9   13      1.25      0.00
   -9   10   13      2.49      0.00
   -7   10   13     -0.32      0.00
   -5   10   13      1.23      0.00
   -3   10   13     -5.23      0.00
   -1   10   13      0.74      0.00
    1   10   13      7.67      0.00
    3   10   13      5.23      0.00
    5   10   13     -5.15      0.00
    7   10   13      1.71      0.00
    9   10   13      2.67      0.00
  -10   11   13     -0.12      0.00
   -8   11   13      3.75      0.00
   -6   11   13      0.20      0.00
   -4   11   13     -0.64      0.00
   -2   11   13      4.51      0.00
    0   11   13      0.55      0.00
    2   11   13     -1.61      0.00
    4   11   13     -4.57      0.00
    6   11   13      1.56      0.00
    8   11   13      0.20      0.00
   10   11   13     -0.03      0.00
   -9   12   13     -0.94      0.00
   -7   12   13      1.97      0.00
   -5   12   13     -2.32      0.00
   -3   12   13      3.13      0.00
   -1   12   13     -1.28      0.00
    1   12   13      0.54      0.00
    3   12   13     -1.78      0.00
    5   12   13     -1.01      0.00
    7   12   13      1.54      0.00
    9   12   13      0.87      0.00
   -8   13   13      1.03      0.00
   -6   13   13     -2.42      0.00
   -4   13   13      2.27      0.00
   -2   13   13      0.69      0.00
    0   13   13     -0.35      0.00
    2   13   13     -1.33      0.00
    4   13   13     -1.55      0.00
    6   13   13      1.45      0.00
    8   13   13     -2.01      0.00
   -5   14   13      3.98      0.00
   -3   14   13      0.94      0.00
   -1   14   13     -1.45      0.00
    1   14   13      3.62      0.00
    3   14   13      1.75      0.00
    5   14   13      0.33      0.00
   -2   15   13      0.91      0.00
    0   15   13      0.21      0.00
    2   15   13     -1.48      0.00
    0    0   14     32.54      0.00
    1    1   14    -17.31      0.00
    0    2   14      4.47      0.00
    2    2   14     -6.46      0.00
   -1    3   14      3.79      0.00
    1    3   14     -6.77      0.00
    3    3   14      2.13      0.00
   -2    4   14     -8.11      0.00
    0    4   14      1.10      0.00
    2    4   14     -4.62      0.00
    4    4   14    -11.61      0.00
   -3    5   14     -0.65      0.00
   -1    5   14     -0.53      0.00
    1    5   14     -2.34      0.00
    3    5   14     12.68      0.00
    5    5   14     -5.68      0.00
   -4    6   14     -9.94      0.00
   -2    6   14     -7.52      0.00
    0    6   14     -9.78      0.00
    2    6   14      5.61      0.00
    4    6   14    -10.00      0.00
    6    6   14    -10.72      0.00
   -5    7   14     -8.34      0.00
   -3    7   14     -2.83      0.00
   -1    7   14     -5.02      0.00
    1    7   14    -10.75      0.00
    3    7   14      2.24      0.00
    5    7   14      3.18      0.00
    7    7   14     -0.46      0.00
   -6    8   14      2.18      0.00
   -4    8   14     -4.45      0.00
   -2    8   14      0.18      0.00
    0    8   14      0.47      0.00
    2    8   14      2.13      0.00
    4    8   14     -4.01      0.00
    6    8   14      0.10      0.00
    8    8   14     -0.30      0.00
   -7    9   14     -0.65      0.00
   -5    9   14     -0.55      0.00
   -3    9   14      4.40      0.00
   -1    9   14      3.65      0.00
    1    9   14     -8.53      0.00
    3    9   14     -8.51      0.00
    5    9   14      3.25      0.00
    7    9   14      2.71      0.00
    9    9   14     -4.34      0.00
   -8   10   14     -2.50      0.00
   -6   10   14      2.01      0.00
   -4   10   14     -1.86      0.00
   -2   10   14     -0.90      0.00
    0   10   14      1.26      0.00
    2   10   14      1.18      0.00
    4   10   14     -2.98      0.00
    6   10   14     -2.18      0.00
    8   10   14      1.72      0.00
   10   10   14     -2.08      0.00
   -9   11   14      2.88      0.00
   -7   11   14     -2.32      0.00
   -5   11   14      0.73      0.00
   -3   11   14      0.43      0.00
   -1   11   14     -1.56      0.00
    1   11   14     -1.78      0.00
    3   11   14      0.71      0.00
    5   11   14     -0.40      0.00
    7   11   14     -0.81      0.00
    9   11   14     -1.98      0.00
   -8   12   14      1.07      0.00
   -6   12   14      0.04      0.00
   -4   12   14     -1.37      0.00
   -2   12   14     -0.28      0.00
    0   12   14     -1.87      0.00
    2   12   14      1.91      0.00
    4   12   14      1.33      0.00
    6   12   14      0.39      0.00
    8   12   14     -1.10      0.00
   -7   13   14      1.88      0.00
   -5   13   14     -0.21      0.00
   -3   13   14      0.38      0.00
   -1   13   14      0.86      0.00
    1   13   14     -1.07      0.00
    3   13   14     -0.11      0.00
    5   13   14      2.98      0.00
    7   13   14      2.30      0.00
   -4   14   14     -2.29      0.00
   -2   14   14     -0.02      0.00
    0   14   14      2.28      0.00
    2   14   14      0.67      0.00
    4   14   14     -1.12      0.00
   -1   15   14      1.79      0.00
    1   15   14      1.41      0.00
    0    1   15    -17.55      0.00
   -1    2   15     -4.17      0.00
    1    2   15     -0.48      0.00
   -2    3   15     -5.67      0.00
    0    3   15    -14.07      0.00
    2    3   15     -8.68      0.00
   -3    4   15     -3.88      0.00
   -1    4   15      7.17      0.00
    1    4   15      6.74      0.00
    3    4   15     -5.93      0.00
   -4    5   15     -4.79      0.00
   -2    5   15      2.22      0.00
    0    5   15     -4.45      0.00
    2    5   15     -6.67      0.00
    4    5   15     -3.75      0.00
   -5    6   15      0.01      0.00
   -3    6   15     -4.48      0.00
   -1    6   15      0.84      0.00
    1    6   15      7.80      0.00
    3    6   15     -1.75      0.00
    5    6   15     -5.91      0.00
   -6    7   15      1.59      0.00
   -4    7   15      4.50      0.00
   -2    7   15     -2.19      0.00
    0    7   15     -4.58      0.00
    2    7   15     -5.82      0.00
    4    7   15     -0.39      0.00
    6    7   15     -2.88      0.00
   -7    8   15      0.37      0.00
   -5    8   15     -0.11      0.00
   -3    8   15     -3.57      0.00
   -1    8   15     -3.52      0.00
    1    8   15      1.00      0.00
    3    8   15      0.06      0.00
    5    8   15     -9.84      0.00
    7    8   15     -3.85      0.00
   -8    9   15      3.51      0.00
   -6    9   15     -0.71      0.00
   -4    9   15      1.42      0.00
   -2    9   15     -2.04      0.00
    0    9   15     -6.76      0.00
    2    9   15     -6.12      0.00
    4    9   15      1.60      0.00
    6    9   15     -3.69      0.00
    8    9   15     -1.05      0.00
   -9   10   15      0.30      0.00
   -7   10   15      0.36      0.00
   -5   10   15     -2.76      0.00
   -3   10   15     -0.80      0.00
   -1   10   15     -3.22      0.00
    1   10   15     -0.61      0.00
    3   10   15      0.88      0.00
    5   10   15     -0.51      0.00
    7   10   15     -4.92      0.00
    9   10   15      1.95      0.00
  -10   11   15     -4.53      0.00
   -8   11   15     -2.15      0.00
   -6   11   15      0.27      0.00
   -4   11   15     -0.85      0.00
   -2   11   15     -0.92      0.00
    0   11   15      0.88      0.00
    2   11   15     -5.35      0.00
    4   11   15      2.15      0.00
    6   11   15      0.47      0.00
    8   11   15     -2.45      0.00
   -7   12   15     -1.66      0.00
   -5   12   15     -0.15      0.00
   -3   12   15     -5.76      0.00
   -1   12   15     -0.85      0.00
    1   12   15     -0.22      0.00
    3   12   15      0.97      0.00
    5   12   15      1.34      0.00
    7   12   15     -1.15      0.00
   -6   13   15     -0.38      0.00
   -4   13   15     -0.44      0.00
   -2   13   15      0.18      0.00
    0   13   15      0.44      0.00
    2   13   15     -0.64      0.00
    4   13   15      0.04      0.00
    6   13   15     -2.35      0.00
   -5   14   15     -1.92      0.00
   -3   14   15      2.04      0.00
   -1   14   15      0.18      0.00
    1   14   15      0.51      0.00
    3   14   15     -2.45      0.00
    5   14   15     -0.05      0.00
    0    0   16     15.69      0.00
    1    1   16    -13.78      0.00
    0    2   16      1.86      0.00
    2    2   16     -1.62      0.00
   -1    3   16     -6.96      0.00
    1    3   16     -5.72      0.00
    3    3   16      8.77      0.00
   -2    4   16     -9.66      0.00
    0    4   16     -3.34      0.00
    2    4   16     -3.32      0.00
    4    4   16     -2.91      0.00
   -3    5   16      4.68      0.00
   -1    5   16     -7.06      0.00
    1    5   16     -0.62      0.00
    3    5   16      1.00      0.00
    5    5   16      8.74      0.00
   -4    6   16      3.03      0.00
   -2    6   16      0.21      0.00
    0    6   16      6.28      0.00
    2    6   16     -2.20      0.00
    4    6   16     -8.92      0.00
    6    6   16      2.56      0.00
   -5    7   16      3.39      0.00
   -3    7   16     -1.05      0.00
   -1    7   16      0.48      0.00
    1    7   16      0.21      0.00
    3    7   16     -3.29      0.00
    5    7   16      5.25      0.00
    7    7   16      0.65      0.00
   -6    8   16      0.60      0.00
   -4    8   16     -4.34      0.00
   -2    8   16     -2.85      0.00
    0    8   16      3.70      0.00
    2    8   16      0.56      0.00
    4    8   16     -2.44      0.00
    6    8   16     -2.47      0.00
    8    8   16      0.03      0.00
   -7    9   16     -1.46      0.00
   -5    9   16     -0.97      0.00
   -3    9   16     -2.05      0.00
   -1    9   16      1.35      0.00
    1    9   16     -5.37      0.00
    3    9   16     -4.63      0.00
    5    9   16      3.82      0.00
    7    9   16     -0.45      0.00
    9    9   16     -2.81      0.00
   -8   10   16     -1.01      0.00
   -6   10   16     -1.07      0.00
   -4   10   16     -1.88      0.00
   -2   10   16     -2.79      0.00
    0   10   16      0.19      0.00
    2   10   16      3.07      0.00
    4   10   16     -0.72      0.00
    6   10   16      0.96      0.00
    8   10   16     -0.76      0.00
   10   10   16      0.07      0.00
   -9   11   16     -0.62      0.00
   -7   11   16     -1.99      0.00
   -5   11   16     -0.96      0.00
   -3   11   16      0.90      0.00
   -1   11   16     -1.99      0.00
    1   11   16     -3.69      0.00
    3   11   16     -1.85      0.00
    5   11   16     -0.31      0.00
    7   11   16      0.36      0.00
    9   11   16      0.91      0.00
   -8   12   16     -0.70      0.00
   -6   12   16      0.25      0.00
   -4   12   16      0.13      0.00
   -2   12   16      0.58      0.00
    0   12   16     -0.95      0.00
    2   12   16     -0.45      0.00
    4   12   16     -2.65      0.00
    6   12   16     -1.42      0.00
    8   12   16      0.37      0.00
   -5   13   16     -1.18      0.00
   -3   13   16     -0.69      0.00
   -1   13   16     -2.49      0.00
    1   13   16     -4.06      0.00
    3   13   16     -1.03      0.00
    5   13   16     -2.29      0.00
   -2   14   16     -0.31      0.00
    0   14   16     -2.43      0.00
    2   14   16     -0.76      0.00
    4   14   16     -0.87      0.00
    0    1   17      5.01      0.00
   -1    2   17      8.92      0.00
    1    2   17      9.79      0.00
   -2    3   17     -3.94      0.00
    0    3   17     -5.57      0.00
    2    3   17     -0.79      0.00
   -3    4   17      1.63      0.00
   -1    4   17      5.54      0.00
    1    4   17      2.92      0.00
    3    4   17     -3.10      0.00
   -4    5   17      1.55      0.00
   -2    5   17      0.38      0.00
    0    5   17     -8.79      0.00
    2    5   17     -3.58      0.00
    4    5   17      5.70      0.00
   -5    6   17     -4.58      0.00
   -3    6   17     -2.06      0.00
   -1    6   17      1.37      0.00
    1    6   17     -4.73      0.00
    3    6   17      4.35      0.00
    5    6   17     -0.22      0.00
   -6    7   17     -2.03      0.00
   -4    7   17      5.18      0.00
   -2    7   17      3.99      0.00
    0    7   17     -7.44      0.00
    2    7   17     -2.38      0.00
    4    7   17      5.48      0.00
    6    7   17      2.75      0.00
   -7    8   17     -1.75      0.00
   -5    8   17     -1.50      0.00
   -3    8   17      3.62      0.00
   -1    8   17     -2.36      0.00
    1    8   17      7.18      0.00
    3    8   17      4.16      0.00
    5    8   17     -0.89      0.00
    7    8   17      0.89      0.00
   -8    9   17     -1.06      0.00
   -6    9   17      0.62      0.00
   -4    9   17     -0.56      0.00
   -2    9   17     -0.31      0.00
    0    9   17     -1.46      0.00
    2    9   17     -0.89      0.00
    4    9   17      0.58      0.00
    6    9   17      4.14      0.00
    8    9   17      0.13      0.00
   -9   10   17      1.26      0.00
   -7   10   17     -1.40      0.00
   -5   10   17      0.01      0.00
   -3   10   17     -3.33      0.00
   -1   10   17      0.15      0.00
    1   10   17      2.05      0.00
    3   10   17      0.52      0.00
    5   10   17     -2.84      0.00
    7   10   17      0.85      0.00
    9   10   17     -1.01      0.00
   -8   11   17      2.35      0.00
   -6   11   17     -1.12      0.00
   -4   11   17      1.90      0.00
   -2   11   17      1.01      0.00
    0   11   17     -0.27      0.00
    2   11   17     -1.59      0.00
    4   11   17     -0.88      0.00
    6   11   17      0.61      0.00
    8   11   17     -1.96      0.00
   -7   12   17     -1.70      0.00
   -5   12   17      1.00      0.00
   -3   12   17     -0.39      0.00
   -1   12   17     -5.07      0.00
    1   12   17      1.74      0.00
    3   12   17     -1.20      0.00
    5   12   17      0.04      0.00
    7   12   17      1.36      0.00
   -4   13   17      3.18      0.00
   -2   13   17     -0.20      0.00
    0   13   17     -1.02      0.00
    2   13   17      1.39      0.00
    4   13   17      0.65      0.00
   -1   14   17      2.05      0.00
    1   14   17      0.56      0.00
    0    0   18     14.43      0.00
    1    1   18     -1.13      0.00
    0    2   18      6.40      0.00
    2    2   18      2.70      0.00
   -1    3   18      4.21      0.00
    1    3   18      1.51      0.00
    3    3   18      9.91      0.00
   -2    4   18      1.67      0.00
    0    4   18      8.96      0.00
    2    4   18      3.82      0.00
    4    4   18     -7.12      0.00
   -3    5   18     -1.36      0.00
   -1    5   18      1.67      0.00
    1    5   18     -0.45      0.00
    3    5   18      3.76      0.00
    5    5   18      0.98      0.00
   -4    6   18     -4.21      0.00
   -2    6   18      1.63      0.00
    0    6   18      8.08      0.00
    2    6   18     -1.48      0.00
    4    6   18     -4.91      0.00
    6    6   18     -2.81      0.00
   -5    7   18     -0.72      0.00
   -3    7   18     -6.84      0.00
   -1    7   18      0.56      0.00
    1    7   18     -1.69      0.00
    3    7   18      0.19      0.00
    5    7   18      2.25      0.00
    7    7   18     -1.61      0.00
   -6    8   18     -1.22      0.00
   -4    8   18     -0.15      0.00
   -2    8   18     -1.25      0.00
    0    8   18      2.43      0.00
    2    8   18      2.18      0.00
    4    8   18     -2.30      0.00
    6    8   18     -2.17      0.00
    8    8   18      0.89      0.00
   -7    9   18      0.61      0.00
   -5    9   18      0.04      0.00
   -3    9   18      4.78      0.00
   -1    9   18      1.18      0.00
    1    9   18     -3.17      0.00
    3    9   18     -0.93      0.00
    5    9   18      1.99      0.00
    7    9   18      0.40      0.00
    9    9   18     -0.20      0.00
   -8   10   18      0.42      0.00
   -6   10   18      3.43      0.00
   -4   10   18      2.12      0.00
   -2   10   18      0.94      0.00
    0   10   18      0.79      0.00
    2   10   18      4.89      0.00
    4   10   18     -1.36      0.00
    6   10   18     -0.21      0.00
    8   10   18      1.81      0.00
   -7   11   18      2.13      0.00
   -5   11   18     -1.53      0.00
   -3   11   18      1.57      0.00
   -1   11   18      0.12      0.00
    1   11   18     -2.22      0.00
    3   11   18     -0.93      0.00
    5   11   18     -0.33      0.00
    7   11   18     -0.18      0.00
   -6   12   18      2.97      0.00
   -4   12   18     -0.32      0.00
   -2   12   18      1.60      0.00
    0   12   18      4.44      0.00
    2   12   18      1.52      0.00
    4   12   18      1.62      0.00
    6   12   18     -0.79      0.00
   -3   13   18      0.09      0.00
   -1   13   18     -0.02      0.00
    1   13   18      2.21      0.00
    3   13   18      2.39      0.00
    0    1   19     -5.35      0.00
   -1    2   19      4.99      0.00
    1    2   19      2.77      0.00
   -2    3   19     -5.05      0.00
    0    3   19     -0.51      0.00
    2    3   19      1.41      0.00
   -3    4   19      4.14      0.00
   -1    4   19      6.71      0.00
    1    4   19      5.37      0.00
    3    4   19     -4.73      0.00
   -4    5   19      1.19      0.00
   -2    5   19      0.03      0.00
    0    5   19      0.68      0.00
    2    5   19      5.75      0.00
    4    5   19      1.29      0.00
   -5    6   19     -3.29      0.00
   -3    6   19     -1.54      0.00
   -1    6   19     -1.64      0.00
    1    6   19      9.22      0.00
    3    6   19     -1.08      0.00
    5    6   19     -3.37      0.00
   -6    7   19      1.52      0.00
   -4    7   19      0.64      0.00
   -2    7   19      4.82      0.00
    0    7   19     -0.24      0.00
    2    7   19     -1.11      0.00
    4    7   19      0.37      0.00
    6    7   19      1.50      0.00
   -7    8   19      1.04      0.00
   -5    8   19     -1.10      0.00
   -3    8   19     -1.93      0.00
   -1    8   19      0.19      0.00
    1    8   19      2.18      0.00
    3    8   19      0.86      0.00
    5    8   19     -3.41      0.00
    7    8   19      0.35      0.00
   -8    9   19      2.55      0.00
   -6    9   19      0.39      0.00
   -4    9   19     -0.01      0.00
   -2    9   19      0.53      0.00
    0    9   19     -1.77      0.00
    2    9   19     -4.17      0.00
    4    9   19      1.95      0.00
    6    9   19      0.33      0.00
    8    9   19      1.33      0.00
   -7   10   19     -2.08      0.00
   -5   10   19      1.09      0.00
   -3   10   19     -0.46      0.00
   -1   10   19      0.21      0.00
    1   10   19      2.34      0.00
    3   10   19      0.54      0.00
    5   10   19     -1.72      0.00
    7   10   19      0.22      0.00
   -6   11   19     -3.08      0.00
   -4   11   19     -1.33      0.00
   -2   11   19      5.61      0.00
    0   11   19      2.22      0.00
    2   11   19     -0.27      0.00
    4   11   19      0.94      0.00
    6   11   19     -0.41      0.00
   -5   12   19      0.23      0.00
   -3   12   19     -5.30      0.00
   -1   12   19      2.61      0.00
    1   12   19     -0.44      0.00
    3   12   19     -0.37      0.00
    5   12   19     -0.61      0.00
   -2   13   19      1.50      0.00
    0   13   19     -0.83      0.00
    2   13   19     -0.96      0.00
    0    0   20      0.12      0.00
    1    1   20     -1.32      0.00
    0    2   20     -3.03      0.00
    2    2   20     -3.02      0.00
   -1    3   20     -2.46      0.00
    1    3   20     -4.70      0.00
    3    3   20      2.83      0.00
   -2    4   20     -2.60      0.00
    0    4   20      0.91      0.00
    2    4   20     -1.39      0.00
    4    4   20     -1.91      0.00
   -3    5   20      2.57      0.00
   -1    5   20     -4.32      0.00
    1    5   20     -7.34      0.00
    3    5   20      5.75      0.00
    5    5   20      4.86      0.00
   -4    6   20      3.86      0.00
   -2    6   20      2.92      0.00
    0    6   20      0.92      0.00
    2    6   20      2.28      0.00
    4    6   20     -3.03      0.00
    6    6   20      1.94      0.00
   -5    7   20      1.14      0.00
   -3    7   20      0.12      0.00
   -1    7   20     -2.50      0.00
    1    7   20     -3.73      0.00
    3    7   20      1.08      0.00
    5    7   20      4.40      0.00
    7    7   20      1.79      0.00
   -6    8   20      2.56      0.00
   -4    8   20      2.83      0.00
   -2    8   20      0.75      0.00
    0    8   20      1.82      0.00
    2    8   20      2.31      0.00
    4    8   20     -1.43      0.00
    6    8   20     -0.35      0.00
    8    8   20     -1.49      0.00
   -7    9   20     -0.88      0.00
   -5    9   20     -2.12      0.00
   -3    9   20      1.02      0.00
   -1    9   20      2.07      0.00
    1    9   20     -1.73      0.00
    3    9   20      0.58      0.00
    5    9   20      0.33      0.00
    7    9   20     -1.55      0.00
    9    9   20     -1.03      0.00
   -6   10   20      2.54      0.00
   -4   10   20      0.86      0.00
   -2   10   20     -3.21      0.00
    0   10   20      1.96      0.00
    2   10   20      3.62      0.00
    4   10   20      3.09      0.00
    6   10   20     -0.99      0.00
    8   10   20      0.39      0.00
   -5   11   20     -0.42      0.00
   -3   11   20      1.25      0.00
   -1   11   20     -3.86      0.00
    1   11   20     -3.54      0.00
    3   11   20      0.18      0.00
    5   11   20      3.70      0.00
   -4   12   20      3.97      0.00
   -2   12   20     -0.10      0.00
    0   12   20     -0.98      0.00
    2   12   20     -1.44      0.00
    4   12   20      0.41      0.00
    0    1   21      0.50      0.00
   -1    2   21      3.45      0.00
    1    2   21     -3.56      0.00
   -2    3   21     -7.31      0.00
    0    3   21     -6.18      0.00
    2    3   21      1.06      0.00
   -3    4   21      3.64      0.00
   -1    4   21     -0.83      0.00
    1    4   21     -3.02      0.00
    3    4   21     -5.61      0.00
   -4    5   21      2.00      0.00
   -2    5   21     -0.73      0.00
    0    5   21     -3.31      0.00
    2    5   21     -2.32      0.00
    4    5   21      4.57      0.00
   -5    6   21      2.06      0.00
   -3    6   21     -1.53      0.00
   -1    6   21     -2.60      0.00
    1    6   21      0.05      0.00
    3    6   21     -0.58      0.00
    5    6   21      1.22      0.00
   -6    7   21      0.37      0.00
   -4    7   21      4.67      0.00
   -2    7   21      5.51      0.00
    0    7   21      1.09      0.00
    2    7   21     -1.16      0.00
    4    7   21      4.13      0.00
    6    7   21      1.22      0.00
   -7    8   21     -3.31      0.00
   -5    8   21      2.26      0.00
   -3    8   21     -2.21      0.00
   -1    8   21     -0.55      0.00
    1    8   21      3.94      0.00
    3    8   21      0.37      0.00
    5    8   21      0.52      0.00
    7    8   21     -0.11      0.00
   -8    9   21      3.00      0.00
   -6    9   21     -0.76      0.00
   -4    9   21      0.45      0.00
   -2    9   21      1.63      0.00
    0    9   21     -0.02      0.00
    2    9   21     -1.40      0.00
    4    9   21      1.82      0.00
    6    9   21      3.57      0.00
    8    9   21     -1.23      0.00
   -7   10   21      0.94      0.00
   -5   10   21      1.04      0.00
   -3   10   21     -2.09      0.00
   -1   10   21      0.47      0.00
    1   10   21      1.13      0.00
    3   10   21     -0.57      0.00
    5   10   21     -0.66      0.00
    7   10   21     -1.19      0.00
   -4   11   21     -0.85      0.00
   -2   11   21      0.15      0.00
    0   11   21      1.32      0.00
    2   11   21      0.70      0.00
    4   11   21     -0.59      0.00
   -3   12   21     -1.75      0.00
   -1   12   21     -3.17      0.00
    1   12   21      0.65      0.00
    0    0   22     -4.95      0.00
    1    1   22      2.06      0.00
    0    2   22     -1.76      0.00
    2    2   22      0.15      0.00
   -1    3   22      2.11      0.00
    1    3   22      3.57      0.00
    3    3   22      2.53      0.00
   -2    4   22      1.42      0.00
    0    4   22      5.91      0.00
    2    4   22      1.93      0.00
    4    4   22     -4.98      0.00
   -3    5   22     -1.09      0.00
   -1    5   22      0.69      0.00
    1    5   22     -3.42      0.00
    3    5   22      2.47      0.00
    5    5   22      1.26      0.00
   -4    6   22     -0.74      0.00
   -2    6   22      1.38      0.00
    0    6   22      4.67      0.00
    2    6   22     -0.08      0.00
    4    6   22     -2.26      0.00
    6    6   22     -2.18      0.00
   -5    7   22     -3.44      0.00
   -3    7   22     -0.59      0.00
   -1    7   22     -2.40      0.00
    1    7   22     -4.98      0.00
    3    7   22      2.52      0.00
    5    7   22      0.69      0.00
    7    7   22      0.36      0.00
   -6    8   22      3.13      0.00
   -4    8   22      1.10      0.00
   -2    8   22     -1.69      0.00
    0    8   22      1.47      0.00
    2    8   22      1.71      0.00
    4    8   22     -0.12      0.00
    6    8   22     -1.85      0.00
    8    8   22      1.56      0.00
   -7    9   22      1.84      0.00
   -5    9   22     -3.00      0.00
   -3    9   22      0.11      0.00
   -1    9   22     -0.25      0.00
    1    9   22      0.42      0.00
    3    9   22     -2.35      0.00
    5    9   22     -0.80      0.00
    7    9   22      0.42      0.00
   -6   10   22      0.72      0.00
   -4   10   22      0.25      0.00
   -2   10   22      0.13      0.00
    0   10   22      0.65      0.00
    2   10   22      2.56      0.00
    4   10   22     -1.62      0.00
    6   10   22      1.95      0.00
   -3   11   22      0.45      0.00
   -1   11   22      0.75      0.00
    1   11   22      0.96      0.00
    3   11   22     -2.44      0.00
    0    1   23      3.21      0.00
   -1    2   23      7.60      0.00
    1    2   23      0.29      0.00
   -2    3   23     -2.91      0.00
    0    3   23     -0.14      0.00
    2    3   23      7.01      0.00
   -3    4   23      5.14      0.00
   -1    4   23      3.09      0.00
    1    4   23      1.38      0.00
    3    4   23     -0.98      0.00
   -4    5   23     -0.49      0.00
   -2    5   23      2.26      0.00
    0    5   23      1.15      0.00
    2    5   23      2.14      0.00
    4    5   23     -2.41      0.00
   -5    6   23      0.43      0.00
   -3    6   23     -4.66      0.00
   -1    6   23     -1.85      0.00
    1    6   23      3.67      0.00
    3    6   23     -2.64      0.00
    5    6   23     -2.63      0.00
   -6    7   23     -0.04      0.00
   -4    7   23      0.16      0.00
   -2    7   23      3.32      0.00
    0    7   23      1.26      0.00
    2    7   23      2.25      0.00
    4    7   23     -1.90      0.00
    6    7   23     -0.62      0.00
   -7    8   23     -0.47      0.00
   -5    8   23     -1.01      0.00
   -3    8   23     -2.97      0.00
   -1    8   23     -1.95      0.00
    1    8   23      0.48      0.00
    3    8   23      1.08      0.00
    5    8   23     -2.44      0.00
    7    8   23      2.31      0.00
   -6    9   23      0.51      0.00
   -4    9   23      1.76      0.00
   -2    9   23      1.65      0.00
    0    9   23     -3.82      0.00
    2    9   23     -1.00      0.00
    4    9   23      3.03      0.00
    6    9   23      1.55      0.00
   -5   10   23      0.52      0.00
   -3   10   23      2.96      0.00
   -1   10   23      0.04      0.00
    1   10   23     -2.07      0.00
    3   10   23     -0.28      0.00
    5   10   23      0.64      0.00
   -2   11   23      1.88      0.00
    0   11   23      2.18      0.00
    2   11   23     -1.76      0.00
    0    0   24     -3.58      0.00
    1    1   24      4.23      0.00
    0    2   24     -0.07      0.00
    2    2   24     -1.21      0.00
   -1    3   24      2.02      0.00
    1    3   24      1.27      0.00
    3    3   24      0.35      0.00
   -2    4   24      0.34      0.00
    0    4   24      2.89      0.00
    2    4   24     -0.10      0.00
    4    4   24      0.16      0.00
   -3    5   24      1.21      0.00
   -1    5   24     -2.26      0.00
    1    5   24     -1.12      0.00
    3    5   24      3.78      0.00
    5    5   24      2.20      0.00
   -4    6   24     -0.49      0.00
   -2    6   24      0.03      0.00
    0    6   24      5.44      0.00
    2    6   24      0.78      0.00
    4    6   24     -1.42      0.00
    6    6   24     -0.04      0.00
   -5    7   24     -1.94      0.00
   -3    7   24      1.55      0.00
   -1    7   24     -1.08      0.00
    1    7   24     -1.97      0.00
    3    7   24     -1.25      0.00
    5    7   24      3.56      0.00
    7    7   24     -2.29      0.00
   -6    8   24      0.93      0.00
   -4    8   24      0.28      0.00
   -2    8   24      1.25      0.00
    0    8   24      2.01      0.00
    2    8   24     -1.40      0.00
    4    8   24     -1.73      0.00
    6    8   24      0.75      0.00
   -5    9   24     -2.03      0.00
   -3    9   24     -0.21      0.00
   -1    9   24      2.96      0.00
    1    9   24      0.73      0.00
    3    9   24     -1.05      0.00
    5    9   24     -2.93      0.00
   -2   10   24      0.97      0.00
    0   10   24      0.27      0.00
    2   10   24      2.57      0.00
    0    1   25     -1.56      0.00
   -1    2   25      0.90      0.00
    1    2   25     -5.17      0.00
   -2    3   25     -4.19      0.00
    0    3   25     -3.67      0.00
    2    3   25      3.15      0.00
   -3    4   25     -0.60      0.00
   -1    4   25      1.65      0.00
    1    4   25     -0.72      0.00
    3    4   25     -1.92      0.00
   -4    5   25      0.83      0.00
   -2    5   25      1.41      0.00
    0    5   25     -1.26      0.00
    2    5   25     -0.93      0.00
    4    5   25      1.99      0.00
   -5    6   25     -0.49      0.00
   -3    6   25     -1.30      0.00
   -1    6   25     -0.79      0.00
    1    6   25     -2.35      0.00
    3    6   25      1.66      0.00
    5    6   25      0.87      0.00
   -6    7   25      1.80      0.00
   -4    7   25      1.87      0.00
   -2    7   25      4.13      0.00
    0    7   25      0.67      0.00
    2    7   25     -1.49      0.00
    4    7   25      0.16      0.00
    6    7   25     -0.46      0.00
   -5    8   25      1.14      0.00
   -3    8   25     -3.17      0.00
   -1    8   25      0.93      0.00
    1    8   25      1.56      0.00
    3    8   25     -0.82      0.00
    5    8   25     -0.37      0.00
   -4    9   25      1.67      0.00
   -2    9   25     -4.47      0.00
    0    9   25      0.59      0.00
    2    9   25      0.77      0.00
    4    9   25      0.84      0.00
    0    0   26     -7.74      0.00
    1    1   26      0.02      0.00
    0    2   26     -2.40      0.00
    2    2   26     -3.01      0.00
   -1    3   26     -1.86      0.00
    1    3   26     -2.30      0.00
    3    3   26     -2.19      0.00
   -2    4   26     -2.19      0.00
    0    4   26      1.43      0.00
    2    4   26     -1.60      0.00
    4    4   26     -2.98      0.00
   -3    5   26      0.65      0.00
   -1    5   26     -3.03      0.00
    1    5   26     -2.20      0.00
    3    5   26     -0.07      0.00
    5    5   26     -0.28      0.00
   -4    6   26     -1.58      0.00
   -2    6   26     -1.49      0.00
    0    6   26     -0.37      0.00
    2    6   26      1.11      0.00
    4    6   26     -2.08      0.00
    6    6   26      1.02      0.00
   -5    7   26     -0.71      0.00
   -3    7   26      0.79      0.00
   -1    7   26     -3.65      0.00
    1    7   26     -1.79      0.00
    3    7   26      3.48      0.00
    5    7   26      3.21      0.00
   -4    8   26      1.34      0.00
   -2    8   26     -0.87      0.00
    0    8   26     -2.73      0.00
    2    8   26     -0.78      0.00
    4    8   26      1.17      0.00
    0    1   27     -1.49      0.00
   -1    2   27      1.41      0.00
    1    2   27     -1.06      0.00
   -2    3   27     -2.18      0.00
    0    3   27     -0.40      0.00
    2    3   27      1.70      0.00
   -3    4   27     -0.78      0.00
   -1    4   27     -0.52      0.00
    1    4   27     -1.20      0.00
    3    4   27     -1.65      0.00
   -4    5   27      0.04      0.00
   -2    5   27     -1.00      0.00
    2    5   27     -1.54      0.00
    4    5   27     -1.20      0.00
   -5    6   27     -0.71      0.00
   -3    6   27     -3.23      0.00
   -1    6   27     -1.69      0.00
    1    6   27      1.69      0.00
    3    6   27     -0.95      0.00
    5    6   27     -1.39      0.00
   -4    7   27      1.20      0.00
   -2    7   27      1.01      0.00
    0    7   27     -0.43      0.00
    0    0   28     -0.97      0.00
    1    1   28      3.30      0.00
    0    2   28     -0.28      0.00
    2    2   28      0.50      0.00
   -1    3   28     -2.99      0.00
    1    3   28     -4.00      0.00
    3    3   28      3.51      0.00
   -2    4   28      0.43      0.00
    0    4   28      0.94      0.00
    2    4   28      1.50      0.00
    4    4   28      0.33      0.00
   -3    5   28      3.01      0.00
   -1    5   28      0.71      0.00
    1    5   28     -1.58      0.00
    3    5   28     -0.19      0.00
    5    5   28      0.96      0.00
   -2    6   28     -2.24      0.00
    0    6   28      3.15      0.00
    2    6   28     -2.69      0.00
    0    1   29      2.35      0.00
   -1    2   29      0.04      0.00
    1    2   29     -0.98      0.00
   -2    3   29     -0.10      0.00
    0    3   29      1.17      0.00
    2    3   29      0.88      0.00
   -3    4   29     -2.07      0.00
   -1    4   29      3.81      0.00
    1    4   29      2.64      0.00
    3    4   29     -2.15      0.00
   -2    5   29      1.77      0.00
    0    5   29     -1.04      0.00
    2    5   29      0.18      0.00
   -1    5    0     24.79      0.00
   12   12    0     -5.01      0.00
  -11   13    0      5.44      0.00
   11   13    0     -0.10      0.00
  -10   14    0     -2.44      0.00
   -8   14    0     -4.50      0.00
   10   14    0      1.84      0.00
   -9   15    0     -0.38      0.00
   -7   15    0     -1.59      0.00
    9   15    0     -6.45      0.00
   -8   16    0      0.33      0.00
   -6   16    0     -3.04      0.00
   -4   16    0      1.76      0.00
    6   16    0      5.45      0.00
    8   16    0     -2.48      0.00
   -5   17    0      2.88      0.00
   -3   17    0      1.89      0.00
   -1   17    0      3.59      0.00
    1   17    0     -5.58      0.00
    3   17    0      3.46      0.00
    5   17    0      4.31      0.00
    0    1    1    -99.13      0.00
   -5    6    1     -2.89      0.00
  -12   13    1      1.27      0.00
   12   13    1     -0.09      0.00
  -11   14    1     -2.65      0.00
   -9   14    1      4.66      0.00
   11   14    1     -2.82      0.00
   -8   15    1      1.72      0.00
    8   15    1      4.39      0.00
   -7   16    1     -0.53      0.00
   -5   16    1     -3.37      0.00
    5   16    1     -0.99      0.00
    7   16    1     -0.24      0.00
   -4   17    1      3.12      0.00
   -2   17    1      2.83      0.00
    0   17    1      3.09      0.00
    2   17    1      1.22      0.00
    4   17    1     -4.75      0.00
    0    0    2    -25.73      0.00
   12   12    2     -3.83      0.00
  -11   13    2      5.42      0.00
   11   13    2      0.56      0.00
  -10   14    2     -2.33      0.00
   10   14    2      3.94      0.00
   -9   15    2     -0.94      0.00
    9   15    2      2.66      0.00
   -8   16    2      1.47      0.00
   -6   16    2     -0.52      0.00
   -2   16    2     -1.55      0.00
    4   16    2      3.21      0.00
    6   16    2     -3.88      0.00
    8   16    2      2.85      0.00
   -5   17    2      1.95      0.00
   -3   17    2     -2.50      0.00
   -1   17    2      1.56      0.00
    1   17    2      0.91      0.00
    3   17    2      1.55      0.00
    5   17    2     -3.01      0.00
    0    3    3    -34.90      0.00
   -1    4    3    -12.62      0.00
    1    4    3     16.85      0.00
    4    5    3     -8.88      0.00
  -12   13    3      1.51      0.00
   12   13    3      0.25      0.00
  -11   14    3     -1.95      0.00
   11   14    3      2.89      0.00
   -8   15    3      2.91      0.00
    8   15    3     -1.77      0.00
   -7   16    3     -2.38      0.00
   -5   16    3     -4.97      0.00
    7   16    3     -4.34      0.00
   -4   17    3      2.69      0.00
   -2   17    3      7.08      0.00
    0   17    3      3.58      0.00
    2   17    3     -3.65      0.00
    4   17    3     -1.57      0.00
    3    3    4      5.65      0.00
   12   12    4     -1.31      0.00
  -11   13    4      1.39      0.00
   11   13    4      0.38      0.00
  -10   14    4     -2.12      0.00
   10   14    4     -2.24      0.00
   -9   15    4     -0.59      0.00
    9   15    4     -3.53      0.00
   -6   16    4     -0.48      0.00
    6   16    4      2.51      0.00
   -5   17    4      1.40      0.00
   -3   17    4      2.45      0.00
   -1   17    4     -2.81      0.00
    1   17    4      0.26      0.00
    3   17    4      2.38      0.00
    5   17    4     -1.73      0.00
  -12   13    5      1.99      0.00
   12   13    5     -1.43      0.00
   -8   15    5      0.81      0.00
    8   15    5      5.81      0.00
   -7   16    5      2.04      0.00
   -5   16    5     -1.25      0.00
    7   16    5     -1.22      0.00
   -4   17    5     -1.05      0.00
   -2   17    5     -0.65      0.00
    0   17    5      2.22      0.00
    2   17    5     -4.54      0.00
    4   17    5      0.64      0.00
   12   12    6      0.10      0.00
  -11   13    6      0.13      0.00
   11   13    6      3.63      0.00
  -10   14    6     -2.52      0.00
   10   14    6     -0.04      0.00
   -9   15    6      3.53      0.00
    9   15    6     -3.42      0.00
   -6   16    6     -3.52      0.00
    6   16    6      1.34      0.00
   -3   17    6      1.70      0.00
   -1   17    6      3.97      0.00
    1   17    6      0.86      0.00
    3   17    6     -1.89      0.00
    1    2    7      2.44      0.00
   -9   14    7     -4.12      0.00
    9   14    7     -2.43      0.00
   -8   15    7     -0.50      0.00
    8   15    7      0.98      0.00
   -7   16    7     -0.53      0.00
   -5   16    7     -1.03      0.00
    5   16    7     -1.38      0.00
    7   16    7     -2.95      0.00
   -4   17    7      2.38      0.00
   -2   17    7      4.48      0.00
    0   17    7     -0.85      0.00
    2   17    7      1.21      0.00
    4   17    7     -1.59      0.00
   12   12    8     -2.07      0.00
  -11   13    8      2.09      0.00
   11   13    8     -1.35      0.00
  -10   14    8     -2.15      0.00
   10   14    8      0.66      0.00
   -7   15    8      1.25      0.00
    7   15    8      1.76      0.00
   -6   16    8     -0.06      0.00
   -4   16    8     -2.21      0.00
    4   16    8      3.15      0.00
    6   16    8      0.97      0.00
   -3   17    8      0.34      0.00
   -1   17    8      1.87      0.00
    1   17    8     -2.90      0.00
    3   17    8      0.66      0.00
  -10   13    9      2.78      0.00
   10   13    9      2.51      0.00
   -9   14    9      2.92      0.00
    9   14    9      0.28      0.00
   -8   15    9      5.46      0.00
    8   15    9      1.71      0.00
   -5   16    9      0.19      0.00
    5   16    9     -1.07      0.00
   -2   17    9      1.93      0.00
    0   17    9      1.59      0.00
    2   17    9     -4.25      0.00
   12   12   10      5.06      0.00
  -11   13   10      2.95      0.00
   11   13   10      1.09      0.00
   -8   14   10     -4.95      0.00
    8   14   10     -0.55      0.00
   -7   15   10     -2.54      0.00
    7   15   10     -1.66      0.00
   -6   16   10      0.19      0.00
   -4   16   10     -4.54      0.00
   -2   16   10     -0.07      0.00
    2   16   10      5.11      0.00
    4   16   10      2.24      0.00
    6   16   10     -1.95      0.00
   -1   17   10      2.85      0.00
    1   17   10     -0.77      0.00
    0    5   11      3.88      0.00
  -11   12   11     -2.28      0.00
   11   12   11     -1.03      0.00
  -10   13   11      0.17      0.00
   10   13   11      2.48      0.00
   -9   14   11     -1.15      0.00
    9   14   11     -0.32      0.00
   -6   15   11     -1.65      0.00
    6   15   11      3.32      0.00
   -5   16   11     -1.86      0.00
   -3   16   11      1.32      0.00
   -1   16   11     -2.14      0.00
    1   16   11      3.53      0.00
    3   16   11     -1.13      0.00
    5   16   11     -1.06      0.00
   -9   13   12      1.12      0.00
    9   13   12      3.20      0.00
   -8   14   12     -2.40      0.00
    8   14   12      2.72      0.00
   -7   15   12      2.46      0.00
   -5   15   12      2.33      0.00
    5   15   12      2.27      0.00
    7   15   12     -0.74      0.00
   -4   16   12     -1.11      0.00
   -2   16   12     -4.69      0.00
    0   16   12     -1.62      0.00
    2   16   12      2.43      0.00
    4   16   12      4.25      0.00
  -11   12   13      1.11      0.00
   11   12   13     -0.88      0.00
  -10   13   13      1.07      0.00
   10   13   13      0.90      0.00
   -7   14   13     -1.40      0.00
    7   14   13      1.07      0.00
   -6   15   13      1.57      0.00
   -4   15   13      3.41      0.00
    4   15   13     -1.47      0.00
    6   15   13      1.16      0.00
   -3   16   13      2.11      0.00
   -1   16   13      1.02      0.00
    1   16   13      0.09      0.00
    3   16   13      1.65      0.00
   11   11   14      1.50      0.00
  -10   12   14      2.78      0.00
   10   12   14     -3.35      0.00
   -9   13   14      1.09      0.00
    9   13   14     -2.70      0.00
   -8   14   14     -2.33      0.00
   -6   14   14     -2.08      0.00
    6   14   14      0.43      0.00
    8   14   14     -1.42      0.00
   -5   15   14      1.34      0.00
   -3   15   14     -0.11      0.00
    3   15   14     -0.45      0.00
    5   15   14      0.61      0.00
   -2   16   14     -0.76      0.00
    0   16   14     -1.03      0.00
    2   16   14      2.62      0.00
   10   11   15     -0.38      0.00
   -9   12   15     -4.09      0.00
    9   12   15      1.39      0.00
   -8   13   15     -0.62      0.00
    8   13   15     -1.42      0.00
   -7   14   15     -1.05      0.00
    7   14   15      0.74      0.00
   -4   15   15      0.45      0.00
   -2   15   15     -0.74      0.00
    0   15   15     -0.94      0.00
    2   15   15     -5.17      0.00
    4   15   15     -1.23      0.00
   11   11   16      1.57      0.00
  -10   12   16     -1.70      0.00
   10   12   16      0.26      0.00
   -7   13   16      1.21      0.00
    7   13   16      1.65      0.00
   -6   14   16     -0.97      0.00
   -4   14   16     -2.78      0.00
    6   14   16     -2.43      0.00
   -3   15   16      0.69      0.00
   -1   15   16      2.05      0.00
    1   15   16     -1.88      0.00
    3   15   16      1.97      0.00
  -10   11   17      2.95      0.00
   10   11   17     -2.05      0.00
   -9   12   17      3.10      0.00
    9   12   17     -0.22      0.00
   -8   13   17      0.34      0.00
   -6   13   17     -0.36      0.00
    6   13   17     -1.90      0.00
    8   13   17     -0.25      0.00
   -5   14   17      1.27      0.00
   -3   14   17     -1.20      0.00
    3   14   17      1.25      0.00
    5   14   17      0.44      0.00
   -2   15   17     -2.50      0.00
    0   15   17     -2.26      0.00
    2   15   17      0.04      0.00
   10   10   18     -0.42      0.00
   -9   11   18     -2.45      0.00
    9   11   18      1.06      0.00
   -8   12   18     -0.64      0.00
    8   12   18     -2.04      0.00
   -7   13   18      2.17      0.00
   -5   13   18     -3.17      0.00
    5   13   18      2.28      0.00
    7   13   18     -1.04      0.00
   -4   14   18     -0.93      0.00
   -2   14   18     -2.76      0.00
    0   14   18      0.39      0.00
    2   14   18      0.15      0.00
    4   14   18      0.36      0.00
   -9   10   19     -1.03      0.00
    9   10   19      0.24      0.00
   -8   11   19      1.56      0.00
    8   11   19      1.09      0.00
   -7   12   19     -1.39      0.00
    7   12   19      3.11      0.00
   -6   13   19      0.66      0.00
   -4   13   19     -0.08      0.00
    4   13   19     -1.60      0.00
    6   13   19      0.43      0.00
   -3   14   19      0.98      0.00
   -1   14   19      1.40      0.00
    1   14   19      2.27      0.00
    3   14   19     -2.03      0.00
   -8   10   20     -2.96      0.00
   10   10   20      2.82      0.00
   -7   11   20     -1.27      0.00
    7   11   20     -1.03      0.00
   -6   12   20      0.22      0.00
    6   12   20      0.60      0.00
   -5   13   20     -2.56      0.00
   -3   13   20      1.77      0.00
   -1   13   20      0.94      0.00
    1   13   20      1.00      0.00
    3   13   20     -0.78      0.00
    5   13   20     -1.59      0.00
   -2   14   20     -0.53      0.00
    0   14   20      1.01      0.00
    2   14   20     -1.27      0.00
   -9   10   21      0.56      0.00
    9   10   21     -1.93      0.00
   -8   11   21      2.21      0.00
   -6   11   21      1.16      0.00
    6   11   21     -1.72      0.00
    8   11   21     -1.74      0.00
   -5   12   21      2.10      0.00
    3   12   21      2.75      0.00
    5   12   21      0.78      0.00
   -4   13   21      0.23      0.00
   -2   13   21      2.32      0.00
    0   13   21     -3.07      0.00
    2   13   21     -0.77      0.00
    4   13   21      1.88      0.00
    9    9   22      1.93      0.00
   -8   10   22      0.15      0.00
    8   10   22      2.81      0.00
   -7   11   22     -0.09      0.00
   -5   11   22     -0.07      0.00
    5   11   22     -1.20      0.00
    7   11   22      3.42      0.00
   -4   12   22      1.41      0.00
   -2   12   22      0.33      0.00
    0   12   22      1.04      0.00
    2   12   22      1.15      0.00
    4   12   22     -1.78      0.00
   -1   13   22      1.04      0.00
    1   13   22      3.11      0.00
   -8    9   23     -0.38      0.00
    8    9   23     -0.44      0.00
   -7   10   23     -0.90      0.00
    7   10   23     -0.65      0.00
   -6   11   23     -1.26      0.00
   -4   11   23     -0.64      0.00
    4   11   23     -0.83      0.00
    6   11   23      0.56      0.00
   -3   12   23     -0.70      0.00
   -1   12   23     -0.38      0.00
    1   12   23      1.29      0.00
    3   12   23      1.41      0.00
    8    8   24     -1.15      0.00
   -7    9   24      0.43      0.00
    7    9   24     -1.40      0.00
   -6   10   24     -0.46      0.00
   -4   10   24     -1.87      0.00
    4   10   24      3.74      0.00
    6   10   24     -2.46      0.00
   -3   11   24     -1.77      0.00
   -1   11   24      0.61      0.00
    1   11   24     -2.54      0.00
    3   11   24      2.85      0.00
    0   12   24     -3.66      0.00
   -7    8   25     -1.21      0.00
    7    8   25     -0.07      0.00
   -6    9   25     -0.50      0.00
    6    9   25      1.14      0.00
   -5   10   25      1.51      0.00
   -3   10   25     -0.28      0.00
   -1   10   25     -3.31      0.00
    1   10   25      1.91      0.00
    3   10   25     -2.71      0.00
    5   10   25     -0.35      0.00
   -2   11   25     -0.93      0.00
    0   11   25      0.97      0.00
    2   11   25     -1.98      0.00
    7    7   26     -0.78      0.00
   -6    8   26      0.22      0.00
    6    8   26      2.08      0.00
   -5    9   26      0.80      0.00
   -3    9   26      2.41      0.00
   -1    9   26      0.42      0.00
    1    9   26     -2.59      0.00
    3    9   26     -1.04      0.00
    5    9   26     -0.78      0.00
   -2   10   26      1.63      0.00
    0   10   26     -0.17      0.00
    2   10   26      0.57      0.00
    0    5   27     -3.72      0.00
   -6    7   27      0.48      0.00
    2    7   27     -0.17      0.00
    4    7   27     -3.19      0.00
    6    7   27     -2.46      0.00
   -5    8   27     -2.13      0.00
   -3    8   27     -0.39      0.00
   -1    8   27     -0.17      0.00
    1    8   27      0.45      0.00
    3    8   27      0.63      0.00
    5    8   27     -1.65      0.00
   -4    9   27     -3.50      0.00
   -2    9   27      0.76      0.00
    0    9   27     -1.22      0.00
    2    9   27      0.32      0.00
    4    9   27      3.03      0.00
   -4    6   28     -0.59      0.00
    4    6   28     -1.77      0.00
    6    6   28     -1.29      0.00
   -5    7   28     -1.17      0.00
   -3    7   28     -2.66      0.00
   -1    7   28      1.62      0.00
    1    7   28      0.60      0.00
    3    7   28      0.23      0.00
    5    7   28     -1.59      0.00
   -4    8   28     -1.35      0.00
   -2    8   28     -2.18      0.00
    0    8   28      0.75      0.00
    2    8   28     -0.37      0.00
    4    8   28     -2.42      0.00
   -4    5   29     -0.25      0.00
    4    5   29      0.08      0.00
   -5    6   29     -1.33      0.00
   -3    6   29      1.04      0.00
   -1    6   29      0.66      0.00
    1    6   29      0.39      0.00
    3    6   29      1.39      0.00
    5    6   29      2.13      0.00
   -2    7   29      3.07      0.00
    0    7   29     -2.11      0.00
    2    7   29     -2.07      0.00
    0    0   30     -7.80      0.00
    1    1   30     -0.07      0.00
    0    2   30      1.79      0.00
    2    2   30      2.25      0.00
   -1    3   30      0.34      0.00
    1    3   30     -0.54      0.00
    3    3   30      0.46      0.00
   -2    4   30     -1.68      0.00
    0    4   30      3.25      0.00
    2    4   30      1.57      0.00
    4    4   30     -0.62      0.00
   -3    5   30      1.54      0.00
   -1    5   30     -0.65      0.00
    1    5   30     -1.39      0.00
    3    5   30      2.39      0.00
   -2    6   30     -1.67      0.00
    0    6   30     -0.29      0.00
    2    6   30      1.04      0.00
    0    0    0      0.00      0.00
# SQUEEZE RESULTS (Version =  81119)
# Note: Data are Listed for all Voids in the P1 Unit Cell
# i.e. Centre of Gravity, Solvent Accessible Volume,
# Recovered number of Electrons in the Void and
# Details about the Squeezed Material
loop_
  _platon_squeeze_void_nr
  _platon_squeeze_void_average_x
  _platon_squeeze_void_average_y
  _platon_squeeze_void_average_z
  _platon_squeeze_void_volume
  _platon_squeeze_void_count_electrons
  _platon_squeeze_void_content
   1 -0.082  0.034  0.296      2609       535 ' '
# Missing Reflections Below sin(th)/lambda = 0.25
loop_
  _platon_missing_refln_index_h
  _platon_missing_refln_index_k
  _platon_missing_refln_index_l
  _platon_missing_refln_theta
   -1    5    0    16.600
    0    1    1     3.675
    0    0    2     3.569
    0    3    3    11.086
   -1    4    3    14.428
    1    4    3    14.428
    4    5    3    21.759
    3    3    4    15.565
    1    2    7    14.556
_platon_squeeze_void_probe_radius                  1.20
_platon_squeeze_details
)
TITL camtb_809_robert_0m_a.res in I4/m
CELL   13.7591   13.7591   24.7686     90.00     90.00     90.00
SPGR I4/m
# Solvent Accessible Volume =      2611
# Electrons Found in S.A.V. =       533
# Note: Atoms in Void are Labelled as Cxxx and Qxxx for all Others
Q101 1.000 1.000 0.000 !       8.96 eA-3
Q102 0.664 0.078 0.000 !       4.47 eA-3
C103 0.125 0.484 0.001 !       3.16 eA-3
Q104 0.403 0.894 0.018 !       2.29 eA-3
C105 0.500 0.505 0.328 !       2.21 eA-3
C106 0.842 0.421-0.000 !       1.87 eA-3
C107 0.878 0.915 0.244 !       1.81 eA-3
Q108 0.500 0.496 0.406 !       1.69 eA-3
C109 0.174 0.140 0.435 !       1.66 eA-3
C110 0.672 0.574 0.224 !       1.55 eA-3
Q111 0.945 0.828-0.003 !       1.34 eA-3
C112 0.132 0.904 0.709 !       1.33 eA-3
C113 0.632 0.404 0.209 !       1.33 eA-3
C114 0.564 0.619 0.797 !       1.30 eA-3
C115 0.628 0.297-0.001 !       1.22 eA-3
Q116 0.110 0.125 0.005 !       1.17 eA-3
C117 0.923 0.999 0.219 !       1.09 eA-3
Q118 0.813 0.125 0.002 !       1.06 eA-3
C119 0.510 0.084 0.064 !       0.96 eA-3
Q120 0.033 0.864 0.063 !       0.92 eA-3
Q121 0.118 0.800 0.196 !       0.90 eA-3
C122 0.147 0.091 0.487 !       0.83 eA-3
C123 0.067 0.822 0.349 !       0.79 eA-3
Q124 0.185 0.687 0.150 !       0.75 eA-3
C125 0.778 0.580 0.059 !       0.75 eA-3
Q126 0.965 0.270 0.132 !       0.74 eA-3
Q127 0.206 0.827 0.073 !       0.73 eA-3
Q128 0.783 0.420 0.126 !       0.73 eA-3
Q129 0.731 0.779 0.289 !       0.68 eA-3
C130 0.864 0.528 0.082 !       0.66 eA-3
Q131 0.146 0.791 0.072 !       0.65 eA-3
Q132 0.750 0.250 0.250 !       0.64 eA-3
C133 0.500 0.995 0.047 !       0.64 eA-3
Q134 0.689 0.282 0.145 !       0.63 eA-3
Q135 0.122 0.703 0.130 !       0.63 eA-3
Q136 0.811 0.254 0.060 !       0.62 eA-3
Q137 0.846 0.798 0.401 !       0.62 eA-3
Q138 0.654 0.702 0.099 !       0.62 eA-3
Q139 0.168 0.625 0.088 !       0.60 eA-3
Q140 0.809 0.386 0.387 !       0.58 eA-3
Q141 0.721 0.360 0.220 !       0.58 eA-3
Q142 0.361 0.234 0.211 !       0.58 eA-3
Q143 0.264 0.768 0.487 !       0.57 eA-3
Q144 0.161 0.512 0.319 !       0.57 eA-3
C145 0.482 0.154 0.064 !       0.57 eA-3
Q146 0.018 0.329 0.388 !       0.57 eA-3
Q147 0.737 0.424 0.150 !       0.56 eA-3
C148 0.406 0.284 0.051 !       0.56 eA-3
Q149 0.389 0.153 0.206 !       0.55 eA-3
C150 0.822 0.551 0.052 !       0.53 eA-3
Q151 0.298 0.123 0.163 !       0.53 eA-3
Q152 0.691 0.282 0.173 !       0.52 eA-3
Q153 0.734 0.311 0.352 !       0.52 eA-3
Q154 0.177 0.831 0.226 !       0.51 eA-3
)
;
_shelx_fab_checksum              41309

####################################################################### 
# 
# This file contains crystal structure data downloaded from the 
# Cambridge Structural Database (CSD) hosted by the Cambridge 
# Crystallographic Data Centre (CCDC).
# 
# Full information about CCDC data access policies and citation 
# guidelines are available at http://www.ccdc.cam.ac.uk/access/V1 
# 
# Audit and citation data items may have been added by the CCDC. 
# Please retain this information to preserve the provenance of 
# this file and to allow appropriate attribution of the data. 
# 
#######################################################################

data_sr-mtb-90c_sq
_database_code_depnum_ccdc_archive 'CCDC 1978639'
loop_
_audit_author_name
_audit_author_address
'Robert Gyepes'
;Charles University
Czech Republic
;
_audit_update_record             
;
2020-08-20 deposited with the CCDC.	2020-08-20 downloaded from the CCDC.
;

_audit_creation_method           SHELXL-2018/3
_shelx_SHELXL_version_number     2018/3
_chemical_name_systematic        ?
_chemical_name_common            ?
_chemical_melting_point          ?
_chemical_formula_moiety         'C58 H32 O16 Sr3 [+ solvent]'
_chemical_formula_sum            'C58 H32 N0 O16 Sr3'
_chemical_formula_weight         1247.69

loop_
_atom_type_symbol
_atom_type_description
_atom_type_scat_dispersion_real
_atom_type_scat_dispersion_imag
_atom_type_scat_source
C C 0.0033 0.0016 'International Tables Vol C Tables 4.2.6.8 and 6.1.1.4'
H H 0.0000 0.0000 'International Tables Vol C Tables 4.2.6.8 and 6.1.1.4'
N N 0.0061 0.0033 'International Tables Vol C Tables 4.2.6.8 and 6.1.1.4'
O O 0.0106 0.0060 'International Tables Vol C Tables 4.2.6.8 and 6.1.1.4'
Sr Sr -1.5307 3.2498 'International Tables Vol C Tables 4.2.6.8 and 6.1.1.4'

_space_group_crystal_system      monoclinic
_space_group_IT_number           14
_space_group_name_H-M_alt        'P 21/n'
_space_group_name_Hall           '-P 2yn'

_shelx_space_group_comment       
;
The symmetry employed for this shelxl refinement is uniquely defined
by the following loop, which should always be used as a source of
symmetry information in preference to the above space-group names.
They are only intended as comments.
;

loop_
_space_group_symop_operation_xyz
'x, y, z'
'-x+1/2, y+1/2, -z+1/2'
'-x, -y, -z'
'x-1/2, -y-1/2, z-1/2'

_cell_length_a                   15.6159(6)
_cell_length_b                   21.5936(8)
_cell_length_c                   28.5465(10)
_cell_angle_alpha                90
_cell_angle_beta                 102.4880(10)
_cell_angle_gamma                90
_cell_volume                     9398.2(6)
_cell_formula_units_Z            4
_cell_measurement_temperature    150(2)
_cell_measurement_reflns_used    7648
_cell_measurement_theta_min      2.3779
_cell_measurement_theta_max      24.8369

_exptl_crystal_description       bar
_exptl_crystal_colour            colourless
_exptl_crystal_density_meas      ?
_exptl_crystal_density_method    ?
_exptl_crystal_density_diffrn    0.882
_exptl_crystal_F_000             2488
_exptl_transmission_factor_min   ?
_exptl_transmission_factor_max   ?
_exptl_crystal_size_max          0.406
_exptl_crystal_size_mid          0.156
_exptl_crystal_size_min          0.101
_exptl_absorpt_coefficient_mu    1.737
_shelx_estimated_absorpt_T_min   0.539
_shelx_estimated_absorpt_T_max   0.844
_exptl_absorpt_correction_type   Multi-Scan
_exptl_absorpt_process_details   
;
SADABS-2016/2 - Bruker AXS area detector scaling and absorption correction
;
_exptl_absorpt_correction_T_min  0.61
_exptl_absorpt_correction_T_max  0.78
_exptl_absorpt_special_details   ?
_diffrn_ambient_temperature      150(2)
_diffrn_radiation_wavelength     0.71073
_diffrn_radiation_type           MoK\a
_diffrn_source                   ?
_diffrn_measurement_device_type  'Nonius KappaCCD with Bruker APEXII detector'
_diffrn_measurement_method       ?
_diffrn_detector_area_resol_mean ?
_diffrn_reflns_number            48493
_diffrn_reflns_av_unetI/netI     0.1145
_diffrn_reflns_av_R_equivalents  0.0573
_diffrn_reflns_limit_h_min       -19
_diffrn_reflns_limit_h_max       19
_diffrn_reflns_limit_k_min       -26
_diffrn_reflns_limit_k_max       20
_diffrn_reflns_limit_l_min       -35
_diffrn_reflns_limit_l_max       26
_diffrn_reflns_theta_min         1.193
_diffrn_reflns_theta_max         26.401
_diffrn_reflns_theta_full        25.242
_diffrn_measured_fraction_theta_max 0.960
_diffrn_measured_fraction_theta_full 0.978
_diffrn_reflns_Laue_measured_fraction_max 0.960
_diffrn_reflns_Laue_measured_fraction_full 0.978
_diffrn_reflns_point_group_measured_fraction_max 0.960
_diffrn_reflns_point_group_measured_fraction_full 0.978
_reflns_number_total             18535
_reflns_number_gt                10987
_reflns_threshold_expression     'I > 2\s(I)'
_reflns_Friedel_coverage         0.000
_reflns_Friedel_fraction_max     .
_reflns_Friedel_fraction_full    .

_reflns_special_details          
;
 Reflections were merged by SHELXL according to the crystal
 class for the calculation of statistics and refinement.
 
 Structure factors included contributions from the .fab file.
 
 _reflns_Friedel_fraction is defined as the number of unique
 Friedel pairs measured divided by the number that would be
 possible theoretically, ignoring centric projections and
 systematic absences.
;

_computing_data_collection       'Bruker Instrument Service v2012.12.0.3'
_computing_cell_refinement       'SAINT V8.40A (Bruker Nano, Inc., 2019)'
_computing_data_reduction        'SAINT V8.40A (Bruker Nano, Inc., 2019)'
_computing_structure_solution    'SHELXT 2018/2 (Sheldrick, 2018)'
_computing_structure_refinement  'SHELXL-2018/3 (Sheldrick, 2018)'
_computing_molecular_graphics    
'K. Brandenburg, H. Putz, DIAMOND--Crystal and Molecular Structure Visualization, version  4.5, Crystal Impact GbR, Bonn, 2017'
_computing_publication_material  'PLATON (Spek, 2020)'
_refine_special_details          ?
_refine_ls_structure_factor_coef Fsqd
_refine_ls_matrix_type           full
_refine_ls_weighting_scheme      calc
_refine_ls_weighting_details     
'w=1/[\s^2^(Fo^2^)+(0.0815P)^2^+11.2828P] where P=(Fo^2^+2Fc^2^)/3'
_atom_sites_solution_primary     direct
_atom_sites_solution_secondary   ?
_atom_sites_solution_hydrogens   geom
_refine_ls_hydrogen_treatment    constr
_refine_ls_extinction_method     none
_refine_ls_extinction_coef       .
_refine_ls_number_reflns         18535
_refine_ls_number_parameters     704
_refine_ls_number_restraints     54
_refine_ls_R_factor_all          0.1144
_refine_ls_R_factor_gt           0.0647
_refine_ls_wR_factor_ref         0.1792
_refine_ls_wR_factor_gt          0.1632
_refine_ls_goodness_of_fit_ref   1.030
_refine_ls_restrained_S_all      1.047
_refine_ls_shift/su_max          0.003
_refine_ls_shift/su_mean         0.000

loop_
_atom_site_label
_atom_site_type_symbol
_atom_site_fract_x
_atom_site_fract_y
_atom_site_fract_z
_atom_site_U_iso_or_equiv
_atom_site_adp_type
_atom_site_occupancy
_atom_site_site_symmetry_order
_atom_site_calc_flag
_atom_site_refinement_flags_posn
_atom_site_refinement_flags_adp
_atom_site_refinement_flags_occupancy
_atom_site_disorder_assembly
_atom_site_disorder_group
O1 O 0.0975(2) 0.45334(17) 0.27194(12) 0.0286(9) Uani 1 1 d . . . . .
O13 O 0.1056(3) 0.4761(3) 0.19799(14) 0.0667(15) Uani 1 1 d . . . . .
O14 O 0.4489(2) 0.09371(18) 0.22538(13) 0.0340(9) Uani 1 1 d . . . . .
O15 O 0.4265(2) 0.13608(17) 0.15276(13) 0.0361(9) Uani 1 1 d . . . . .
O16 O 0.8113(3) 0.5495(2) 0.21259(17) 0.0577(13) Uani 1 1 d . . . . .
O17A O 0.7086(7) 0.6190(4) 0.2137(6) 0.090(5) Uani 0.63(2) 1 d D U P A 1
O17B O 0.6926(7) 0.5970(8) 0.1817(5) 0.054(6) Uani 0.37(2) 1 d D U P A 2
O18 O 0.6814(3) 0.44698(18) 0.50733(12) 0.0386(10) Uani 1 1 d D . . . .
O19 O 0.7362(3) 0.3519(2) 0.50431(14) 0.0589(13) Uani 1 1 d . . . . .
C29 C 0.1398(3) 0.4579(3) 0.2385(2) 0.0328(13) Uani 1 1 d . . . . .
C30 C 0.2342(3) 0.4360(3) 0.25019(18) 0.0311(13) Uani 1 1 d . . . . .
C31 C 0.2862(4) 0.4432(3) 0.21665(19) 0.0410(16) Uani 1 1 d . . . . .
H31 H 0.261510 0.459085 0.185619 0.049 Uiso 1 1 calc R U . . .
C32 C 0.3726(4) 0.4274(3) 0.22859(19) 0.0332(14) Uani 1 1 d . . . . .
H32 H 0.406932 0.431917 0.205075 0.040 Uiso 1 1 calc R U . . .
C33 C 0.4124(3) 0.4053(2) 0.27313(19) 0.0268(12) Uani 1 1 d . . . . .
C34 C 0.5046(3) 0.3192(2) 0.26265(17) 0.0245(12) Uani 1 1 d . . . . .
C35 C 0.4870(3) 0.2690(3) 0.28937(18) 0.0284(13) Uani 1 1 d . . . . .
H35 H 0.486027 0.274591 0.322265 0.034 Uiso 1 1 calc R U . . .
C36 C 0.4707(3) 0.2109(2) 0.26907(18) 0.0280(12) Uani 1 1 d . . . . .
H36 H 0.459949 0.176816 0.288031 0.034 Uiso 1 1 calc R U . . .
C37 C 0.4703(3) 0.2027(2) 0.22057(18) 0.0254(12) Uani 1 1 d . . . . .
C38 C 0.4466(3) 0.1402(3) 0.19816(19) 0.0315(14) Uani 1 1 d . . . . .
C39 C 0.4856(4) 0.2537(3) 0.19339(19) 0.0348(14) Uani 1 1 d . . . . .
H39 H 0.482664 0.249262 0.159975 0.042 Uiso 1 1 calc R U . . .
C40 C 0.5047(4) 0.3097(3) 0.21489(18) 0.0338(14) Uani 1 1 d . . . . .
H40 H 0.518592 0.343403 0.196429 0.041 Uiso 1 1 calc R U . . .
C41 C 0.5678(3) 0.4307(2) 0.26303(17) 0.0268(12) Uani 1 1 d . . . . .
C42 C 0.5466(4) 0.4934(3) 0.25906(19) 0.0337(14) Uani 1 1 d . . . . .
H42 H 0.494528 0.507259 0.267860 0.040 Uiso 1 1 calc R U . . .
C43 C 0.6001(4) 0.5364(3) 0.2424(2) 0.0405(15) Uani 1 1 d . . . . .
H43 H 0.583050 0.578617 0.238832 0.049 Uiso 1 1 calc R U . . .
C44 C 0.6786(3) 0.5172(3) 0.2311(2) 0.0381(15) Uani 1 1 d D . . . .
C45 C 0.7349(4) 0.5626(3) 0.2148(3) 0.077(3) Uani 1 1 d D . . . .
C46 C 0.6998(4) 0.4537(3) 0.2355(2) 0.0469(17) Uani 1 1 d . . . . .
H46 H 0.752251 0.439411 0.227353 0.056 Uiso 1 1 calc R U . . .
C47 C 0.6458(3) 0.4120(3) 0.25139(19) 0.0337(14) Uani 1 1 d . . . . .
H47 H 0.662106 0.369543 0.254467 0.040 Uiso 1 1 calc R U . . .
C48 C 0.5529(3) 0.3858(2) 0.33843(18) 0.0279(13) Uani 1 1 d . . . . .
C49 C 0.5309(3) 0.4300(2) 0.36939(18) 0.0269(12) Uani 1 1 d . . . . .
H49 H 0.484489 0.458315 0.357961 0.032 Uiso 1 1 calc R U . . .
C50 C 0.5765(3) 0.4328(3) 0.41705(19) 0.0318(13) Uani 1 1 d . . . . .
H50 H 0.559955 0.462945 0.437705 0.038 Uiso 1 1 calc R U . . .
C51 C 0.6441(3) 0.3937(3) 0.43483(18) 0.0298(13) Uani 1 1 d . . . . .
C52 C 0.6914(4) 0.3961(3) 0.4857(2) 0.0384(15) Uani 1 1 d D . . . .
C53 C 0.6676(3) 0.3484(3) 0.40376(19) 0.0334(14) Uani 1 1 d . . . . .
H53 H 0.713320 0.319681 0.415454 0.040 Uiso 1 1 calc R U . . .
C54 C 0.6230(3) 0.3465(3) 0.35631(18) 0.0318(13) Uani 1 1 d . . . . .
H54 H 0.640773 0.317484 0.335275 0.038 Uiso 1 1 calc R U . . .
C55 C 0.3580(3) 0.3941(2) 0.30566(18) 0.0260(12) Uani 1 1 d . . . . .
H55 H 0.381156 0.374679 0.335586 0.031 Uiso 1 1 calc R U . . .
C56 C 0.2700(3) 0.4116(3) 0.29369(18) 0.0319(13) Uani 1 1 d . . . . .
H56 H 0.234423 0.406217 0.316520 0.038 Uiso 1 1 calc R U . . .
C200 C 0.5092(3) 0.3854(3) 0.28435(17) 0.0272(13) Uani 1 1 d . . . . .
O2 O 0.5417(2) -0.01046(16) 0.18743(12) 0.0280(8) Uani 1 1 d . U . . .
O3 O 0.6263(2) 0.09060(16) -0.12658(12) 0.0298(9) Uani 1 1 d . . . . .
O4 O 0.5711(3) 0.1839(2) -0.11618(14) 0.0586(13) Uani 1 1 d . . . . .
O5 O 0.6210(2) -0.08593(19) 0.16430(13) 0.0372(10) Uani 1 1 d . . . . .
O6 O 0.9139(2) 0.40091(16) 0.22253(12) 0.0309(9) Uani 1 1 d . . . . .
O7 O 0.8992(3) 0.44162(19) 0.14987(13) 0.0546(13) Uani 1 1 d . . . . .
O10 O 1.2375(2) 0.06038(19) 0.17394(12) 0.0372(10) Uani 1 1 d . . . . .
O11 O 1.2319(2) 0.05151(19) 0.09657(12) 0.0368(10) Uani 1 1 d . . . . .
C1 C 0.6216(3) 0.1372(3) -0.10142(19) 0.0320(13) Uani 1 1 d . . . . .
C2 C 0.6059(3) -0.0304(3) 0.16946(16) 0.0231(12) Uani 1 1 d . U . . .
C3 C 0.6642(3) 0.0170(2) 0.15384(16) 0.0200(11) Uani 1 1 d . . . . .
C4 C 0.6426(3) 0.0790(3) 0.14857(19) 0.0330(14) Uani 1 1 d . . . . .
H4 H 0.589892 0.093104 0.156491 0.040 Uiso 1 1 calc R U . . .
C5 C 0.6962(3) 0.1215(3) 0.13195(19) 0.0294(13) Uani 1 1 d . . . . .
H5 H 0.679192 0.163731 0.128409 0.035 Uiso 1 1 calc R U . . .
C6 C 0.7733(3) 0.1030(2) 0.12063(16) 0.0206(11) Uani 1 1 d . . . . .
C7 C 0.7782(3) 0.1474(2) 0.04283(17) 0.0219(12) Uani 1 1 d . . . . .
C8 C 0.7838(4) 0.0971(3) 0.01331(19) 0.0351(14) Uani 1 1 d . U . . .
H8 H 0.823540 0.064493 0.025090 0.042 Uiso 1 1 calc R U . . .
C9 C 0.7332(4) 0.0931(3) -0.03262(19) 0.0338(14) Uani 1 1 d . U . . .
H9 H 0.737175 0.057356 -0.051464 0.041 Uiso 1 1 calc R U . . .
C10 C 0.6766(3) 0.1407(2) -0.05160(17) 0.0235(11) Uani 1 1 d . U . . .
C11 C 0.6703(4) 0.1913(3) -0.0211(2) 0.0509(17) Uani 1 1 d . U . . .
H11 H 0.631602 0.224539 -0.032483 0.061 Uiso 1 1 calc R U . . .
C12 C 0.7198(4) 0.1926(3) 0.02491(18) 0.0384(15) Uani 1 1 d . U . . .
H12 H 0.712885 0.226507 0.045012 0.046 Uiso 1 1 calc R U . . .
C13 C 0.8391(3) 0.2131(2) 0.11708(17) 0.0229(12) Uani 1 1 d . . . . .
C14 C 0.8318(4) 0.2265(3) 0.16373(19) 0.0357(14) Uani 1 1 d . . . . .
H14 H 0.814386 0.195015 0.183012 0.043 Uiso 1 1 calc R U . . .
C15 C 0.8500(4) 0.2864(3) 0.18236(19) 0.0332(14) Uani 1 1 d . . . . .
H15 H 0.845419 0.294797 0.214389 0.040 Uiso 1 1 calc R U . . .
C16 C 0.8740(3) 0.3324(3) 0.15557(18) 0.0282(13) Uani 1 1 d . . . . .
C17 C 0.8972(3) 0.3955(3) 0.1766(2) 0.0339(14) Uani 1 1 d . . . . .
C18 C 0.8821(4) 0.3195(3) 0.1090(2) 0.0387(15) Uani 1 1 d . . . . .
H18 H 0.898978 0.351153 0.089786 0.046 Uiso 1 1 calc R U . . .
C19 C 0.8653(4) 0.2599(3) 0.09074(19) 0.0363(14) Uani 1 1 d . . . . .
H19 H 0.872104 0.251429 0.059103 0.044 Uiso 1 1 calc R U . . .
C20 C 0.9262(3) 0.1258(2) 0.10450(17) 0.0246(12) Uani 1 1 d . . . . .
C21 C 0.9716(4) 0.1230(3) 0.0674(2) 0.0506(19) Uani 1 1 d . . . . .
H21 H 0.942226 0.132768 0.035536 0.061 Uiso 1 1 calc R U . . .
C22 C 1.0579(4) 0.1064(4) 0.0768(2) 0.068(2) Uani 1 1 d . . . . .
H22 H 1.088527 0.108279 0.051427 0.082 Uiso 1 1 calc R U . . .
C23 C 1.1026(3) 0.0872(3) 0.12130(18) 0.0282(13) Uani 1 1 d . . . . .
C24 C 1.0595(3) 0.0921(3) 0.15810(19) 0.0359(14) Uani 1 1 d . . . . .
H24 H 1.089085 0.082239 0.189930 0.043 Uiso 1 1 calc R U . . .
C25 C 0.9724(3) 0.1114(3) 0.1489(2) 0.0378(15) Uani 1 1 d . . . . .
H25 H 0.944116 0.114695 0.175143 0.045 Uiso 1 1 calc R U . . .
C26 C 0.7963(3) 0.0415(3) 0.12658(19) 0.0354(14) Uani 1 1 d . . . . .
H26 H 0.850113 0.028182 0.119562 0.043 Uiso 1 1 calc R U . . .
C27 C 0.7432(3) -0.0018(3) 0.14250(19) 0.0315(13) Uani 1 1 d . . . . .
H27 H 0.760449 -0.044057 0.145704 0.038 Uiso 1 1 calc R U . . .
C28 C 1.1964(3) 0.0660(3) 0.13169(19) 0.0303(13) Uani 1 1 d . . . . .
C100 C 0.8296(3) 0.1483(2) 0.09675(17) 0.0234(12) Uani 1 1 d . . . . .
Sr1 Sr 0.53746(3) 0.01702(2) 0.27926(2) 0.02714(14) Uani 1 1 d . . . . .
Sr2 Sr 0.38262(3) 0.02094(2) 0.15036(2) 0.02205(13) Uani 1 1 d . . . . .
Sr3 Sr 0.00336(3) 0.36582(2) 0.30076(2) 0.03144(15) Uani 1 1 d . . . . .

loop_
_atom_site_aniso_label
_atom_site_aniso_U_11
_atom_site_aniso_U_22
_atom_site_aniso_U_33
_atom_site_aniso_U_23
_atom_site_aniso_U_13
_atom_site_aniso_U_12
O1 0.0240(18) 0.037(2) 0.0259(19) 0.0031(17) 0.0090(16) 0.0116(17)
O13 0.040(3) 0.132(5) 0.031(2) 0.023(3) 0.015(2) 0.038(3)
O14 0.039(2) 0.029(2) 0.033(2) 0.0003(19) 0.0065(18) 0.0153(18)
O15 0.043(2) 0.029(2) 0.034(2) -0.0074(18) 0.0019(18) 0.0009(18)
O16 0.023(2) 0.070(3) 0.080(3) 0.027(3) 0.011(2) 0.003(2)
O17A 0.067(6) 0.079(7) 0.127(10) 0.028(6) 0.027(6) 0.006(5)
O17B 0.037(7) 0.061(9) 0.062(9) 0.018(7) 0.006(6) 0.001(5)
O18 0.055(3) 0.042(3) 0.0172(19) -0.0048(19) 0.0035(18) -0.018(2)
O19 0.070(3) 0.070(4) 0.029(2) 0.000(2) -0.006(2) 0.023(3)
C29 0.029(3) 0.039(4) 0.033(3) 0.002(3) 0.011(3) 0.005(3)
C30 0.026(3) 0.044(4) 0.024(3) -0.003(3) 0.009(2) 0.007(3)
C31 0.031(3) 0.067(5) 0.024(3) 0.000(3) 0.005(3) 0.017(3)
C32 0.034(3) 0.041(4) 0.027(3) -0.004(3) 0.013(3) 0.004(3)
C33 0.027(3) 0.019(3) 0.035(3) -0.003(2) 0.007(2) 0.005(2)
C34 0.018(3) 0.031(3) 0.024(3) -0.003(3) 0.005(2) 0.002(2)
C35 0.027(3) 0.036(4) 0.023(3) -0.012(3) 0.008(2) 0.006(2)
C36 0.031(3) 0.024(3) 0.031(3) 0.001(3) 0.010(2) 0.002(2)
C37 0.024(3) 0.020(3) 0.028(3) -0.009(3) -0.002(2) 0.004(2)
C38 0.022(3) 0.042(4) 0.028(3) -0.009(3) -0.001(2) 0.007(3)
C39 0.041(3) 0.040(4) 0.023(3) -0.011(3) 0.006(3) -0.006(3)
C40 0.039(3) 0.034(4) 0.026(3) -0.004(3) 0.003(3) -0.001(3)
C41 0.028(3) 0.028(3) 0.024(3) -0.006(2) 0.004(2) -0.002(2)
C42 0.034(3) 0.037(4) 0.033(3) 0.000(3) 0.012(3) 0.002(3)
C43 0.036(3) 0.044(4) 0.044(4) 0.003(3) 0.015(3) 0.002(3)
C44 0.024(3) 0.046(4) 0.045(4) 0.011(3) 0.008(3) 0.008(3)
C45 0.049(5) 0.069(6) 0.117(7) 0.058(5) 0.022(5) 0.027(4)
C46 0.025(3) 0.071(5) 0.044(4) 0.004(4) 0.004(3) 0.003(3)
C47 0.029(3) 0.037(4) 0.036(3) -0.008(3) 0.007(3) 0.004(3)
C48 0.030(3) 0.025(3) 0.029(3) -0.004(2) 0.007(2) -0.002(2)
C49 0.021(3) 0.029(3) 0.031(3) -0.006(3) 0.005(2) 0.001(2)
C50 0.034(3) 0.035(4) 0.029(3) -0.001(3) 0.014(3) -0.011(3)
C51 0.025(3) 0.039(4) 0.025(3) 0.000(3) 0.003(2) -0.007(3)
C52 0.037(3) 0.045(4) 0.034(3) -0.001(3) 0.011(3) -0.010(3)
C53 0.027(3) 0.035(4) 0.034(3) -0.008(3) -0.003(2) 0.004(3)
C54 0.023(3) 0.041(4) 0.030(3) -0.011(3) 0.004(2) -0.004(3)
C55 0.030(3) 0.024(3) 0.024(3) -0.001(2) 0.006(2) 0.002(2)
C56 0.028(3) 0.044(4) 0.027(3) 0.000(3) 0.014(2) 0.006(3)
C200 0.021(3) 0.040(4) 0.021(3) -0.012(2) 0.007(2) -0.003(2)
O2 0.0184(17) 0.037(2) 0.0289(19) 0.0066(17) 0.0062(15) 0.0015(16)
O3 0.044(2) 0.017(2) 0.0253(19) -0.0076(17) 0.0021(17) -0.0009(17)
O4 0.079(3) 0.043(3) 0.037(2) -0.009(2) -0.023(2) 0.018(2)
O5 0.036(2) 0.037(3) 0.042(2) -0.003(2) 0.0170(18) 0.0002(19)
O6 0.042(2) 0.027(2) 0.0204(19) -0.0103(17) 0.0008(17) 0.0005(18)
O7 0.097(4) 0.034(3) 0.025(2) 0.003(2) -0.006(2) -0.018(2)
O10 0.026(2) 0.063(3) 0.0198(19) -0.0005(19) -0.0004(16) 0.0107(19)
O11 0.0242(19) 0.058(3) 0.029(2) 0.0007(19) 0.0068(17) 0.0122(19)
C1 0.032(3) 0.032(4) 0.032(3) -0.003(3) 0.006(3) -0.001(3)
C2 0.024(3) 0.031(3) 0.011(2) 0.002(2) -0.005(2) 0.005(2)
C3 0.017(2) 0.031(3) 0.013(2) -0.001(2) 0.0038(19) -0.004(2)
C4 0.020(3) 0.040(4) 0.041(3) -0.002(3) 0.012(2) 0.004(3)
C5 0.024(3) 0.025(3) 0.041(3) 0.003(3) 0.011(2) 0.004(2)
C6 0.019(2) 0.028(3) 0.016(2) -0.001(2) 0.007(2) -0.005(2)
C7 0.021(3) 0.022(3) 0.024(3) -0.006(2) 0.007(2) -0.005(2)
C8 0.037(3) 0.030(3) 0.033(3) -0.002(2) -0.002(2) 0.012(2)
C9 0.043(3) 0.023(3) 0.034(3) -0.010(2) 0.004(2) 0.003(2)
C10 0.022(2) 0.026(3) 0.020(2) -0.003(2) -0.0009(19) 0.001(2)
C11 0.050(3) 0.050(3) 0.045(3) -0.002(3) -0.007(3) 0.018(3)
C12 0.045(3) 0.044(3) 0.021(2) -0.016(2) -0.005(2) 0.012(3)
C13 0.016(2) 0.033(3) 0.020(3) -0.002(2) 0.004(2) -0.001(2)
C14 0.050(4) 0.033(4) 0.026(3) -0.007(3) 0.012(3) -0.013(3)
C15 0.043(3) 0.030(3) 0.028(3) -0.012(3) 0.012(3) -0.007(3)
C16 0.023(3) 0.037(4) 0.025(3) -0.004(3) 0.004(2) -0.006(2)
C17 0.032(3) 0.032(4) 0.034(3) -0.009(3) 0.001(3) -0.006(3)
C18 0.054(4) 0.029(4) 0.033(3) -0.013(3) 0.009(3) -0.018(3)
C19 0.048(4) 0.042(4) 0.021(3) -0.009(3) 0.015(3) -0.008(3)
C20 0.022(3) 0.030(3) 0.022(3) -0.001(2) 0.004(2) -0.012(2)
C21 0.034(3) 0.092(6) 0.026(3) 0.013(3) 0.007(3) 0.032(3)
C22 0.029(3) 0.143(8) 0.034(4) 0.015(4) 0.011(3) 0.028(4)
C23 0.020(3) 0.040(4) 0.023(3) 0.003(3) 0.004(2) 0.003(2)
C24 0.030(3) 0.053(4) 0.023(3) 0.008(3) 0.005(2) -0.001(3)
C25 0.022(3) 0.062(4) 0.032(3) 0.008(3) 0.012(2) 0.003(3)
C26 0.013(2) 0.054(4) 0.041(3) -0.001(3) 0.009(2) 0.003(3)
C27 0.026(3) 0.035(3) 0.036(3) 0.008(3) 0.012(3) 0.008(2)
C28 0.025(3) 0.040(4) 0.028(3) 0.000(3) 0.010(2) 0.001(3)
C100 0.021(3) 0.022(3) 0.027(3) -0.009(2) 0.005(2) 0.002(2)
Sr1 0.0245(3) 0.0305(3) 0.0240(3) 0.0027(2) -0.0001(2) 0.0002(2)
Sr2 0.0188(2) 0.0262(3) 0.0197(2) -0.0024(2) 0.00090(19) 0.0011(2)
Sr3 0.0382(3) 0.0288(3) 0.0229(3) -0.0033(2) -0.0031(2) 0.0037(2)

_geom_special_details            
;
 All esds (except the esd in the dihedral angle between two l.s. planes)
 are estimated using the full covariance matrix.  The cell esds are taken
 into account individually in the estimation of esds in distances, angles
 and torsion angles; correlations between esds in cell parameters are only
 used when they are defined by crystal symmetry.  An approximate (isotropic)
 treatment of cell esds is used for estimating esds involving l.s. planes.
;

loop_
_geom_bond_atom_site_label_1
_geom_bond_atom_site_label_2
_geom_bond_distance
_geom_bond_site_symmetry_2
_geom_bond_publ_flag
O1 C29 1.278(6) . ?
O1 Sr2 2.617(3) 2 ?
O1 Sr3 2.633(4) . ?
O1 Sr1 2.672(3) 2 ?
O13 C29 1.228(6) . ?
O13 Sr1 2.611(4) 2 ?
O14 C38 1.265(7) . ?
O14 Sr1 2.470(4) . ?
O14 Sr2 2.677(4) . ?
O15 C38 1.269(6) . ?
O15 Sr2 2.576(4) . ?
O16 C45 1.241(7) . ?
O17A C45 1.282(5) . ?
O17B C45 1.270(5) . ?
O18 C52 1.286(4) . ?
O19 C52 1.234(6) . ?
C29 C30 1.516(7) . ?
C29 Sr1 2.990(5) 2 ?
C30 C56 1.353(7) . ?
C30 C31 1.391(7) . ?
C31 C32 1.362(7) . ?
C31 H31 0.9500 . ?
C32 C33 1.375(7) . ?
C32 H32 0.9500 . ?
C33 C55 1.409(7) . ?
C33 C200 1.537(7) . ?
C34 C40 1.379(7) . ?
C34 C35 1.387(7) . ?
C34 C200 1.554(7) . ?
C35 C36 1.381(7) . ?
C35 H35 0.9500 . ?
C36 C37 1.394(7) . ?
C36 H36 0.9500 . ?
C37 C39 1.398(8) . ?
C37 C38 1.505(7) . ?
C38 Sr2 2.983(6) . ?
C39 C40 1.360(7) . ?
C39 H39 0.9500 . ?
C40 H40 0.9500 . ?
C41 C47 1.389(7) . ?
C41 C42 1.393(7) . ?
C41 C200 1.551(7) . ?
C42 C43 1.399(8) . ?
C42 H42 0.9500 . ?
C43 C44 1.397(8) . ?
C43 H43 0.9500 . ?
C44 C46 1.410(8) . ?
C44 C45 1.458(4) . ?
C46 C47 1.376(8) . ?
C46 H46 0.9500 . ?
C47 H47 0.9500 . ?
C48 C49 1.394(7) . ?
C48 C54 1.392(7) . ?
C48 C200 1.547(7) . ?
C49 C50 1.394(7) . ?
C49 H49 0.9500 . ?
C50 C51 1.361(7) . ?
C50 H50 0.9500 . ?
C51 C53 1.422(7) . ?
C51 C52 1.482(7) . ?
C53 C54 1.383(7) . ?
C53 H53 0.9500 . ?
C54 H54 0.9500 . ?
C55 C56 1.395(7) . ?
C55 H55 0.9500 . ?
C56 H56 0.9500 . ?
O2 C2 1.294(6) . ?
O2 Sr2 2.572(3) . ?
O2 Sr1 2.702(3) . ?
O3 C1 1.248(6) . ?
O4 C1 1.293(7) . ?
O5 C2 1.238(6) . ?
O6 C17 1.287(6) . ?
O7 C17 1.259(7) . ?
O10 C28 1.244(6) . ?
O11 C28 1.285(6) . ?
C1 C10 1.496(7) . ?
C2 C3 1.499(7) . ?
C3 C4 1.382(7) . ?
C3 C27 1.402(7) . ?
C4 C5 1.391(7) . ?
C4 H4 0.9500 . ?
C5 C6 1.372(7) . ?
C5 H5 0.9500 . ?
C6 C26 1.377(8) . ?
C6 C100 1.567(7) . ?
C7 C12 1.358(7) . ?
C7 C8 1.390(7) . ?
C7 C100 1.575(7) . ?
C8 C9 1.379(7) . ?
C8 H8 0.9500 . ?
C9 C10 1.388(7) . ?
C9 H9 0.9500 . ?
C10 C11 1.413(8) . ?
C11 C12 1.372(7) . ?
C11 H11 0.9500 . ?
C12 H12 0.9500 . ?
C13 C19 1.375(7) . ?
C13 C14 1.392(7) . ?
C13 C100 1.509(7) . ?
C14 C15 1.404(7) . ?
C14 H14 0.9500 . ?
C15 C16 1.355(7) . ?
C15 H15 0.9500 . ?
C16 C18 1.390(7) . ?
C16 C17 1.501(8) . ?
C18 C19 1.391(7) . ?
C18 H18 0.9500 . ?
C19 H19 0.9500 . ?
C20 C25 1.353(7) . ?
C20 C21 1.397(7) . ?
C20 C100 1.555(7) . ?
C21 C22 1.364(8) . ?
C21 H21 0.9500 . ?
C22 C23 1.376(8) . ?
C22 H22 0.9500 . ?
C23 C24 1.368(7) . ?
C23 C28 1.501(7) . ?
C24 C25 1.393(7) . ?
C24 H24 0.9500 . ?
C25 H25 0.9500 . ?
C26 C27 1.389(8) . ?
C26 H26 0.9500 . ?
C27 H27 0.9500 . ?
Sr1 Sr2 3.9428(6) . ?

loop_
_geom_angle_atom_site_label_1
_geom_angle_atom_site_label_2
_geom_angle_atom_site_label_3
_geom_angle
_geom_angle_site_symmetry_1
_geom_angle_site_symmetry_3
_geom_angle_publ_flag
C29 O1 Sr2 127.2(3) . 2 ?
C29 O1 Sr3 134.7(3) . . ?
Sr2 O1 Sr3 96.17(11) 2 . ?
C29 O1 Sr1 91.4(3) . 2 ?
Sr2 O1 Sr1 96.41(11) 2 2 ?
Sr3 O1 Sr1 96.47(11) . 2 ?
C29 O13 Sr1 95.5(3) . 2 ?
C38 O14 Sr1 148.4(3) . . ?
C38 O14 Sr2 91.1(3) . . ?
Sr1 O14 Sr2 99.91(13) . . ?
C38 O15 Sr2 95.7(3) . . ?
C45 O16 Sr1 170.9(5) . 2_655 ?
O13 C29 O1 122.6(5) . . ?
O13 C29 C30 120.8(5) . . ?
O1 C29 C30 116.5(5) . . ?
O13 C29 Sr1 60.4(3) . 2 ?
O1 C29 Sr1 63.3(3) . 2 ?
C30 C29 Sr1 172.6(4) . 2 ?
C56 C30 C31 119.3(5) . . ?
C56 C30 C29 120.9(5) . . ?
C31 C30 C29 119.8(5) . . ?
C32 C31 C30 119.5(5) . . ?
C32 C31 H31 120.2 . . ?
C30 C31 H31 120.2 . . ?
C31 C32 C33 122.9(5) . . ?
C31 C32 H32 118.5 . . ?
C33 C32 H32 118.5 . . ?
C32 C33 C55 116.9(5) . . ?
C32 C33 C200 121.2(5) . . ?
C55 C33 C200 121.4(4) . . ?
C40 C34 C35 118.1(5) . . ?
C40 C34 C200 121.3(5) . . ?
C35 C34 C200 119.9(4) . . ?
C36 C35 C34 121.3(5) . . ?
C36 C35 H35 119.4 . . ?
C34 C35 H35 119.4 . . ?
C35 C36 C37 119.6(5) . . ?
C35 C36 H36 120.2 . . ?
C37 C36 H36 120.2 . . ?
C36 C37 C39 119.1(5) . . ?
C36 C37 C38 119.0(5) . . ?
C39 C37 C38 121.8(5) . . ?
O14 C38 O15 122.7(5) . . ?
O14 C38 C37 118.6(5) . . ?
O15 C38 C37 118.7(5) . . ?
O14 C38 Sr2 63.8(3) . . ?
O15 C38 Sr2 59.2(3) . . ?
C37 C38 Sr2 174.6(3) . . ?
C40 C39 C37 119.9(5) . . ?
C40 C39 H39 120.1 . . ?
C37 C39 H39 120.1 . . ?
C39 C40 C34 122.0(5) . . ?
C39 C40 H40 119.0 . . ?
C34 C40 H40 119.0 . . ?
C47 C41 C42 117.9(5) . . ?
C47 C41 C200 122.2(5) . . ?
C42 C41 C200 119.6(5) . . ?
C41 C42 C43 121.6(5) . . ?
C41 C42 H42 119.2 . . ?
C43 C42 H42 119.2 . . ?
C44 C43 C42 120.0(6) . . ?
C44 C43 H43 120.0 . . ?
C42 C43 H43 120.0 . . ?
C43 C44 C46 117.9(5) . . ?
C43 C44 C45 119.6(6) . . ?
C46 C44 C45 122.5(5) . . ?
O16 C45 O17B 116.5(8) . . ?
O16 C45 O17A 121.4(7) . . ?
O16 C45 C44 121.0(5) . . ?
O17B C45 C44 112.2(8) . . ?
O17A C45 C44 115.8(7) . . ?
C47 C46 C44 121.2(5) . . ?
C47 C46 H46 119.4 . . ?
C44 C46 H46 119.4 . . ?
C46 C47 C41 121.3(6) . . ?
C46 C47 H47 119.3 . . ?
C41 C47 H47 119.3 . . ?
C49 C48 C54 117.9(5) . . ?
C49 C48 C200 121.4(5) . . ?
C54 C48 C200 120.3(5) . . ?
C48 C49 C50 120.3(5) . . ?
C48 C49 H49 119.8 . . ?
C50 C49 H49 119.8 . . ?
C51 C50 C49 121.9(5) . . ?
C51 C50 H50 119.1 . . ?
C49 C50 H50 119.1 . . ?
C50 C51 C53 118.6(5) . . ?
C50 C51 C52 121.8(5) . . ?
C53 C51 C52 119.6(5) . . ?
O19 C52 O18 124.8(5) . . ?
O19 C52 C51 120.8(5) . . ?
O18 C52 C51 114.4(5) . . ?
C54 C53 C51 119.2(5) . . ?
C54 C53 H53 120.4 . . ?
C51 C53 H53 120.4 . . ?
C53 C54 C48 122.1(5) . . ?
C53 C54 H54 119.0 . . ?
C48 C54 H54 119.0 . . ?
C56 C55 C33 119.7(5) . . ?
C56 C55 H55 120.2 . . ?
C33 C55 H55 120.2 . . ?
C30 C56 C55 121.3(5) . . ?
C30 C56 H56 119.4 . . ?
C55 C56 H56 119.4 . . ?
C33 C200 C48 114.1(4) . . ?
C33 C200 C41 112.3(4) . . ?
C48 C200 C41 102.6(4) . . ?
C33 C200 C34 102.5(4) . . ?
C48 C200 C34 112.0(4) . . ?
C41 C200 C34 113.8(4) . . ?
C2 O2 Sr2 133.3(3) . . ?
C2 O2 Sr1 129.9(3) . . ?
Sr2 O2 Sr1 96.73(11) . . ?
C2 O2 Sr3 88.1(3) . 2_545 ?
Sr2 O2 Sr3 93.18(10) . 2_545 ?
Sr1 O2 Sr3 91.90(10) . 2_545 ?
C1 O3 Sr2 158.0(3) . 3_655 ?
C1 O3 Sr3 92.3(3) . 4_665 ?
Sr2 O3 Sr3 98.04(11) 3_655 4_665 ?
C1 O4 Sr3 94.2(3) . 4_665 ?
C2 O5 Sr3 99.5(3) . 2_545 ?
C17 O6 Sr3 147.1(3) . 1_655 ?
C17 O6 Sr1 93.6(3) . 2_655 ?
Sr3 O6 Sr1 101.55(12) 1_655 2_655 ?
C17 O7 Sr1 94.5(3) . 2_655 ?
C28 O10 Sr2 94.4(3) . 1_655 ?
C28 O11 Sr2 95.1(3) . 1_655 ?
O3 C1 O4 123.3(5) . . ?
O3 C1 C10 119.6(5) . . ?
O4 C1 C10 117.0(5) . . ?
O3 C1 Sr3 63.1(3) . 4_665 ?
O4 C1 Sr3 60.3(3) . 4_665 ?
C10 C1 Sr3 176.7(4) . 4_665 ?
O5 C2 O2 123.6(5) . . ?
O5 C2 C3 118.7(5) . . ?
O2 C2 C3 117.6(5) . . ?
O5 C2 Sr3 56.8(3) . 2_545 ?
O2 C2 Sr3 66.8(3) . 2_545 ?
C3 C2 Sr3 175.6(4) . 2_545 ?
C4 C3 C27 117.4(5) . . ?
C4 C3 C2 123.0(4) . . ?
C27 C3 C2 119.6(5) . . ?
C3 C4 C5 121.7(5) . . ?
C3 C4 H4 119.1 . . ?
C5 C4 H4 119.1 . . ?
C6 C5 C4 120.8(5) . . ?
C6 C5 H5 119.6 . . ?
C4 C5 H5 119.6 . . ?
C5 C6 C26 118.1(5) . . ?
C5 C6 C100 121.6(5) . . ?
C26 C6 C100 120.0(4) . . ?
C12 C7 C8 117.3(5) . . ?
C12 C7 C100 121.2(4) . . ?
C8 C7 C100 121.1(4) . . ?
C9 C8 C7 121.8(5) . . ?
C9 C8 H8 119.1 . . ?
C7 C8 H8 119.1 . . ?
C8 C9 C10 120.7(5) . . ?
C8 C9 H9 119.7 . . ?
C10 C9 H9 119.7 . . ?
C9 C10 C11 117.1(5) . . ?
C9 C10 C1 121.3(5) . . ?
C11 C10 C1 121.5(5) . . ?
C12 C11 C10 120.5(5) . . ?
C12 C11 H11 119.8 . . ?
C10 C11 H11 119.8 . . ?
C7 C12 C11 122.6(5) . . ?
C7 C12 H12 118.7 . . ?
C11 C12 H12 118.7 . . ?
C19 C13 C14 117.8(5) . . ?
C19 C13 C100 119.2(4) . . ?
C14 C13 C100 122.6(5) . . ?
C13 C14 C15 120.1(5) . . ?
C13 C14 H14 119.9 . . ?
C15 C14 H14 119.9 . . ?
C16 C15 C14 121.3(5) . . ?
C16 C15 H15 119.3 . . ?
C14 C15 H15 119.3 . . ?
C15 C16 C18 119.1(5) . . ?
C15 C16 C17 120.8(5) . . ?
C18 C16 C17 120.0(5) . . ?
O7 C17 O6 121.3(5) . . ?
O7 C17 C16 120.8(5) . . ?
O6 C17 C16 117.9(5) . . ?
O7 C17 Sr1 60.7(3) . 2_655 ?
O6 C17 Sr1 61.0(3) . 2_655 ?
C16 C17 Sr1 174.2(4) . 2_655 ?
C16 C18 C19 119.7(5) . . ?
C16 C18 H18 120.1 . . ?
C19 C18 H18 120.1 . . ?
C13 C19 C18 122.0(5) . . ?
C13 C19 H19 119.0 . . ?
C18 C19 H19 119.0 . . ?
C25 C20 C21 116.5(5) . . ?
C25 C20 C100 120.6(5) . . ?
C21 C20 C100 122.8(4) . . ?
C22 C21 C20 120.3(5) . . ?
C22 C21 H21 119.8 . . ?
C20 C21 H21 119.8 . . ?
C21 C22 C23 122.8(6) . . ?
C21 C22 H22 118.6 . . ?
C23 C22 H22 118.6 . . ?
C24 C23 C22 116.8(5) . . ?
C24 C23 C28 119.5(4) . . ?
C22 C23 C28 123.5(5) . . ?
C23 C24 C25 120.1(5) . . ?
C23 C24 H24 120.0 . . ?
C25 C24 H24 120.0 . . ?
C20 C25 C24 123.1(5) . . ?
C20 C25 H25 118.5 . . ?
C24 C25 H25 118.5 . . ?
C6 C26 C27 122.1(5) . . ?
C6 C26 H26 118.9 . . ?
C27 C26 H26 118.9 . . ?
C26 C27 C3 119.9(5) . . ?
C26 C27 H27 120.1 . . ?
C3 C27 H27 120.1 . . ?
O10 C28 O11 120.9(5) . . ?
O10 C28 C23 119.9(5) . . ?
O11 C28 C23 119.2(4) . . ?
O10 C28 Sr2 61.2(3) . 1_655 ?
O11 C28 Sr2 59.7(2) . 1_655 ?
C23 C28 Sr2 178.4(4) . 1_655 ?
C13 C100 C20 102.9(4) . . ?
C13 C100 C6 115.4(4) . . ?
C20 C100 C6 111.2(4) . . ?
C13 C100 C7 111.9(4) . . ?
C20 C100 C7 114.1(4) . . ?
C6 C100 C7 101.7(4) . . ?
O16 Sr1 O14 105.55(15) 2_645 . ?
O16 Sr1 O13 160.27(15) 2_645 2_545 ?
O14 Sr1 O13 89.29(15) . 2_545 ?
O16 Sr1 O7 84.75(16) 2_645 2_645 ?
O14 Sr1 O7 164.82(14) . 2_645 ?
O13 Sr1 O7 78.37(16) 2_545 2_645 ?
O16 Sr1 O6 89.92(13) 2_645 2_645 ?
O14 Sr1 O6 138.94(11) . 2_645 ?
O13 Sr1 O6 87.06(15) 2_545 2_645 ?
O7 Sr1 O6 50.08(11) 2_645 2_645 ?
O16 Sr1 O1 146.91(13) 2_645 2_545 ?
O14 Sr1 O1 74.64(12) . 2_545 ?
O13 Sr1 O1 49.15(11) 2_545 2_545 ?
O7 Sr1 O1 102.97(13) 2_645 2_545 ?
O6 Sr1 O1 72.24(11) 2_645 2_545 ?
O16 Sr1 O2 85.93(13) 2_645 . ?
O14 Sr1 O2 70.79(11) . . ?
O13 Sr1 O2 111.64(11) 2_545 . ?
O7 Sr1 O2 121.90(12) 2_645 . ?
O6 Sr1 O2 72.74(10) 2_645 . ?
O1 Sr1 O2 62.50(10) 2_545 . ?
O16 Sr1 C29 170.41(15) 2_645 2_545 ?
O14 Sr1 C29 78.89(14) . 2_545 ?
O13 Sr1 C29 24.13(13) 2_545 2_545 ?
O7 Sr1 C29 92.69(15) 2_645 2_545 ?
O6 Sr1 C29 81.39(14) 2_645 2_545 ?
O1 Sr1 C29 25.29(12) 2_545 2_545 ?
O2 Sr1 C29 87.60(13) . 2_545 ?
O16 Sr1 C17 88.70(16) 2_645 2_645 ?
O14 Sr1 C17 160.73(14) . 2_645 ?
O13 Sr1 C17 80.26(16) 2_545 2_645 ?
O7 Sr1 C17 24.79(13) 2_645 2_645 ?
O6 Sr1 C17 25.40(13) 2_645 2_645 ?
O1 Sr1 C17 86.33(13) 2_545 2_645 ?
O2 Sr1 C17 97.96(14) . 2_645 ?
C29 Sr1 C17 85.18(15) 2_545 2_645 ?
O16 Sr1 Sr2 118.10(11) 2_645 . ?
O14 Sr1 Sr2 41.98(8) . . ?
O13 Sr1 Sr2 81.63(9) 2_545 . ?
O7 Sr1 Sr2 141.95(10) 2_645 . ?
O6 Sr1 Sr2 97.12(7) 2_645 . ?
O1 Sr1 Sr2 41.27(7) 2_545 . ?
O2 Sr1 Sr2 40.37(7) . . ?
C29 Sr1 Sr2 59.52(11) 2_545 . ?
C17 Sr1 Sr2 119.75(11) 2_645 . ?
O16 Sr1 Sr3 109.04(10) 2_645 2_545 ?
O14 Sr1 Sr3 101.25(8) . 2_545 ?
O13 Sr1 Sr3 79.92(11) 2_545 2_545 ?
O7 Sr1 Sr3 85.40(9) 2_645 2_545 ?
O6 Sr1 Sr3 37.93(7) 2_645 2_545 ?
O1 Sr1 Sr3 41.40(8) 2_545 2_545 ?
O2 Sr1 Sr3 45.05(7) . 2_545 ?
C29 Sr1 Sr3 61.48(11) 2_545 2_545 ?
C17 Sr1 Sr3 61.14(11) 2_645 2_545 ?
Sr2 Sr1 Sr3 59.283(12) . 2_545 ?
O3 Sr2 O2 81.37(11) 3_655 . ?
O3 Sr2 O15 159.51(12) 3_655 . ?
O2 Sr2 O15 90.91(11) . . ?
O3 Sr2 O11 95.39(12) 3_655 1_455 ?
O2 Sr2 O11 168.45(11) . 1_455 ?
O15 Sr2 O11 88.41(12) . 1_455 ?
O3 Sr2 O1 71.46(11) 3_655 2_545 ?
O2 Sr2 O1 64.99(10) . 2_545 ?
O15 Sr2 O1 122.26(11) . 2_545 ?
O11 Sr2 O1 124.61(11) 1_455 2_545 ?
O3 Sr2 O10 112.31(12) 3_655 1_455 ?
O2 Sr2 O10 141.81(11) . 1_455 ?
O15 Sr2 O10 85.40(12) . 1_455 ?
O11 Sr2 O10 49.61(10) 1_455 1_455 ?
O1 Sr2 O10 85.12(11) 2_545 1_455 ?
O3 Sr2 O14 140.58(11) 3_655 . ?
O2 Sr2 O14 69.74(11) . . ?
O15 Sr2 O14 50.04(11) . . ?
O11 Sr2 O14 117.84(11) 1_455 . ?
O1 Sr2 O14 72.24(11) 2_545 . ?
O10 Sr2 O14 79.13(11) 1_455 . ?
O3 Sr2 C38 161.80(13) 3_655 . ?
O2 Sr2 C38 80.87(13) . . ?
O15 Sr2 C38 25.04(13) . . ?
O11 Sr2 C38 102.81(13) 1_455 . ?
O1 Sr2 C38 97.31(14) 2_545 . ?
O10 Sr2 C38 79.97(13) 1_455 . ?
O14 Sr2 C38 25.08(12) . . ?
O3 Sr2 C28 105.59(14) 3_655 1_455 ?
O2 Sr2 C28 166.09(13) . 1_455 ?
O15 Sr2 C28 86.22(14) . 1_455 ?
O11 Sr2 C28 25.22(12) 1_455 1_455 ?
O1 Sr2 C28 105.30(12) 2_545 1_455 ?
O10 Sr2 C28 24.39(12) 1_455 1_455 ?
O14 Sr2 C28 98.28(13) . 1_455 ?
C38 Sr2 C28 91.00(14) . 1_455 ?
O3 Sr2 Sr3 42.68(8) 3_655 2_545 ?
O2 Sr2 Sr3 45.72(8) . 2_545 ?
O15 Sr2 Sr3 136.06(8) . 2_545 ?
O11 Sr2 Sr3 135.44(9) 1_455 2_545 ?
O1 Sr2 Sr3 42.07(8) 2_545 2_545 ?
O10 Sr2 Sr3 122.38(9) 1_455 2_545 ?
O14 Sr2 Sr3 98.63(8) . 2_545 ?
C38 Sr2 Sr3 119.67(10) . 2_545 ?
C28 Sr2 Sr3 133.64(11) 1_455 2_545 ?
O3 Sr2 Sr1 102.70(8) 3_655 . ?
O2 Sr2 Sr1 42.90(8) . . ?
O15 Sr2 Sr1 83.69(8) . . ?
O11 Sr2 Sr1 148.23(8) 1_455 . ?
O1 Sr2 Sr1 42.33(7) 2_545 . ?
O10 Sr2 Sr1 98.97(7) 1_455 . ?
O14 Sr2 Sr1 38.11(8) . . ?
C38 Sr2 Sr1 60.96(11) . . ?
C28 Sr2 Sr1 123.20(10) 1_455 . ?
Sr3 Sr2 Sr1 60.533(12) 2_545 . ?
O6 Sr3 O5 84.29(12) 1_455 2 ?
O6 Sr3 O4 169.00(13) 1_455 4_566 ?
O5 Sr3 O4 90.35(14) 2 4_566 ?
O6 Sr3 O1 75.14(11) 1_455 . ?
O5 Sr3 O1 110.36(11) 2 . ?
O4 Sr3 O1 115.80(12) 4_566 . ?
O6 Sr3 O3 139.48(11) 1_455 4_566 ?
O5 Sr3 O3 91.85(11) 2 4_566 ?
O4 Sr3 O3 50.07(12) 4_566 4_566 ?
O1 Sr3 O3 68.53(10) . 4_566 ?
O6 Sr3 O2 73.14(10) 1_455 2 ?
O5 Sr3 O2 48.73(11) 2 2 ?
O4 Sr3 O2 110.25(12) 4_566 2 ?
O1 Sr3 O2 61.63(10) . 2 ?
O3 Sr3 O2 74.22(10) 4_566 2 ?
O6 Sr3 C1 163.40(14) 1_455 4_566 ?
O5 Sr3 C1 90.71(13) 2 4_566 ?
O4 Sr3 C1 25.49(14) 4_566 4_566 ?
O1 Sr3 C1 91.93(13) . 4_566 ?
O3 Sr3 C1 24.59(12) 4_566 4_566 ?
O2 Sr3 C1 91.66(13) 2 4_566 ?
O6 Sr3 C2 77.66(12) 1_455 2 ?
O5 Sr3 C2 23.62(12) 2 2 ?
O4 Sr3 C2 100.99(14) 4_566 2 ?
O1 Sr3 C2 86.74(13) . 2 ?
O3 Sr3 C2 82.88(11) 4_566 2 ?
O2 Sr3 C2 25.11(12) 2 2 ?
C1 Sr3 C2 91.46(13) 4_566 2 ?
O6 Sr3 Sr2 100.60(8) 1_455 2 ?
O5 Sr3 Sr2 80.75(9) 2 2 ?
O4 Sr3 Sr2 87.96(9) 4_566 2 ?
O1 Sr3 Sr2 41.76(7) . 2 ?
O3 Sr3 Sr2 39.28(7) 4_566 2 ?
O2 Sr3 Sr2 41.09(7) 2 2 ?
C1 Sr3 Sr2 62.91(11) 4_566 2 ?
C2 Sr3 Sr2 60.59(9) 2 2 ?
O6 Sr3 Sr1 40.51(8) 1_455 2 ?
O5 Sr3 Sr1 81.35(9) 2 2 ?
O4 Sr3 Sr1 147.91(9) 4_566 2 ?
O1 Sr3 Sr1 42.14(7) . 2 ?
O3 Sr3 Sr1 99.00(7) 4_566 2 ?
O2 Sr3 Sr1 43.06(7) 2 2 ?
C1 Sr3 Sr1 123.09(11) 4_566 2 ?
C2 Sr3 Sr1 61.57(10) 2 2 ?
Sr2 Sr3 Sr1 60.185(12) 2 2 ?

loop_
_geom_torsion_atom_site_label_1
_geom_torsion_atom_site_label_2
_geom_torsion_atom_site_label_3
_geom_torsion_atom_site_label_4
_geom_torsion
_geom_torsion_site_symmetry_1
_geom_torsion_site_symmetry_2
_geom_torsion_site_symmetry_3
_geom_torsion_site_symmetry_4
_geom_torsion_publ_flag
Sr1 O13 C29 O1 12.2(6) 2 . . . ?
Sr1 O13 C29 C30 -171.5(5) 2 . . . ?
Sr2 O1 C29 O13 -111.1(6) 2 . . . ?
Sr3 O1 C29 O13 88.7(7) . . . . ?
Sr1 O1 C29 O13 -11.9(6) 2 . . . ?
Sr2 O1 C29 C30 72.6(6) 2 . . . ?
Sr3 O1 C29 C30 -87.7(6) . . . . ?
Sr1 O1 C29 C30 171.7(4) 2 . . . ?
Sr2 O1 C29 Sr1 -99.2(3) 2 . . 2 ?
Sr3 O1 C29 Sr1 100.6(4) . . . 2 ?
O13 C29 C30 C56 -175.0(6) . . . . ?
O1 C29 C30 C56 1.5(8) . . . . ?
O13 C29 C30 C31 7.7(9) . . . . ?
O1 C29 C30 C31 -175.8(5) . . . . ?
C56 C30 C31 C32 -2.0(9) . . . . ?
C29 C30 C31 C32 175.4(5) . . . . ?
C30 C31 C32 C33 -1.2(9) . . . . ?
C31 C32 C33 C55 5.5(8) . . . . ?
C31 C32 C33 C200 177.3(5) . . . . ?
C40 C34 C35 C36 0.6(7) . . . . ?
C200 C34 C35 C36 171.2(4) . . . . ?
C34 C35 C36 C37 -1.3(8) . . . . ?
C35 C36 C37 C39 -0.5(7) . . . . ?
C35 C36 C37 C38 -176.0(5) . . . . ?
Sr1 O14 C38 O15 104.5(7) . . . . ?
Sr2 O14 C38 O15 -6.6(5) . . . . ?
Sr1 O14 C38 C37 -74.3(8) . . . . ?
Sr2 O14 C38 C37 174.5(4) . . . . ?
Sr1 O14 C38 Sr2 111.1(6) . . . . ?
Sr2 O15 C38 O14 6.9(5) . . . . ?
Sr2 O15 C38 C37 -174.3(4) . . . . ?
C36 C37 C38 O14 -17.1(7) . . . . ?
C39 C37 C38 O14 167.5(5) . . . . ?
C36 C37 C38 O15 164.0(5) . . . . ?
C39 C37 C38 O15 -11.4(7) . . . . ?
C36 C37 C39 C40 3.1(8) . . . . ?
C38 C37 C39 C40 178.4(5) . . . . ?
C37 C39 C40 C34 -3.9(8) . . . . ?
C35 C34 C40 C39 2.1(8) . . . . ?
C200 C34 C40 C39 -168.4(5) . . . . ?
C47 C41 C42 C43 2.0(8) . . . . ?
C200 C41 C42 C43 176.6(5) . . . . ?
C41 C42 C43 C44 -2.5(9) . . . . ?
C42 C43 C44 C46 2.0(9) . . . . ?
C42 C43 C44 C45 -178.6(6) . . . . ?
C43 C44 C45 O16 167.2(7) . . . . ?
C46 C44 C45 O16 -13.5(12) . . . . ?
C43 C44 C45 O17B -49.0(13) . . . . ?
C46 C44 C45 O17B 130.4(11) . . . . ?
C43 C44 C45 O17A 2.4(13) . . . . ?
C46 C44 C45 O17A -178.3(10) . . . . ?
C43 C44 C46 C47 -1.3(9) . . . . ?
C45 C44 C46 C47 179.4(6) . . . . ?
C44 C46 C47 C41 0.9(9) . . . . ?
C42 C41 C47 C46 -1.3(8) . . . . ?
C200 C41 C47 C46 -175.6(5) . . . . ?
C54 C48 C49 C50 -1.9(8) . . . . ?
C200 C48 C49 C50 -174.3(5) . . . . ?
C48 C49 C50 C51 0.8(8) . . . . ?
C49 C50 C51 C53 -0.8(8) . . . . ?
C49 C50 C51 C52 -178.8(5) . . . . ?
C50 C51 C52 O19 161.6(6) . . . . ?
C53 C51 C52 O19 -16.5(8) . . . . ?
C50 C51 C52 O18 -18.7(8) . . . . ?
C53 C51 C52 O18 163.2(5) . . . . ?
C50 C51 C53 C54 1.9(8) . . . . ?
C52 C51 C53 C54 180.0(5) . . . . ?
C51 C53 C54 C48 -3.1(8) . . . . ?
C49 C48 C54 C53 3.1(8) . . . . ?
C200 C48 C54 C53 175.6(5) . . . . ?
C32 C33 C55 C56 -6.7(8) . . . . ?
C200 C33 C55 C56 -178.5(5) . . . . ?
C31 C30 C56 C55 0.6(9) . . . . ?
C29 C30 C56 C55 -176.7(5) . . . . ?
C33 C55 C56 C30 3.9(8) . . . . ?
C32 C33 C200 C48 157.9(5) . . . . ?
C55 C33 C200 C48 -30.7(7) . . . . ?
C32 C33 C200 C41 41.7(7) . . . . ?
C55 C33 C200 C41 -146.9(5) . . . . ?
C32 C33 C200 C34 -80.8(6) . . . . ?
C55 C33 C200 C34 90.6(5) . . . . ?
C49 C48 C200 C33 -35.0(7) . . . . ?
C54 C48 C200 C33 152.8(5) . . . . ?
C49 C48 C200 C41 86.7(6) . . . . ?
C54 C48 C200 C41 -85.5(6) . . . . ?
C49 C48 C200 C34 -150.8(5) . . . . ?
C54 C48 C200 C34 37.0(7) . . . . ?
C47 C41 C200 C33 -153.8(5) . . . . ?
C42 C41 C200 C33 31.9(6) . . . . ?
C47 C41 C200 C48 83.3(6) . . . . ?
C42 C41 C200 C48 -91.0(5) . . . . ?
C47 C41 C200 C34 -37.9(7) . . . . ?
C42 C41 C200 C34 147.8(5) . . . . ?
C40 C34 C200 C33 85.5(5) . . . . ?
C35 C34 C200 C33 -84.8(5) . . . . ?
C40 C34 C200 C48 -151.8(5) . . . . ?
C35 C34 C200 C48 37.9(6) . . . . ?
C40 C34 C200 C41 -36.0(6) . . . . ?
C35 C34 C200 C41 153.8(4) . . . . ?
Sr2 O3 C1 O4 -120.7(8) 3_655 . . . ?
Sr3 O3 C1 O4 -2.3(6) 4_665 . . . ?
Sr2 O3 C1 C10 59.6(11) 3_655 . . . ?
Sr3 O3 C1 C10 177.9(4) 4_665 . . . ?
Sr2 O3 C1 Sr3 -118.3(9) 3_655 . . 4_665 ?
Sr3 O4 C1 O3 2.4(6) 4_665 . . . ?
Sr3 O4 C1 C10 -177.9(4) 4_665 . . . ?
Sr3 O5 C2 O2 -0.9(5) 2_545 . . . ?
Sr3 O5 C2 C3 179.6(3) 2_545 . . . ?
Sr2 O2 C2 O5 -91.8(6) . . . . ?
Sr1 O2 C2 O5 91.7(5) . . . . ?
Sr3 O2 C2 O5 0.8(5) 2_545 . . . ?
Sr2 O2 C2 C3 87.7(5) . . . . ?
Sr1 O2 C2 C3 -88.8(5) . . . . ?
Sr3 O2 C2 C3 -179.7(4) 2_545 . . . ?
Sr2 O2 C2 Sr3 -92.6(4) . . . 2_545 ?
Sr1 O2 C2 Sr3 90.9(3) . . . 2_545 ?
O5 C2 C3 C4 165.9(5) . . . . ?
O2 C2 C3 C4 -13.6(7) . . . . ?
O5 C2 C3 C27 -12.1(7) . . . . ?
O2 C2 C3 C27 168.3(4) . . . . ?
C27 C3 C4 C5 1.0(8) . . . . ?
C2 C3 C4 C5 -177.1(5) . . . . ?
C3 C4 C5 C6 -0.7(8) . . . . ?
C4 C5 C6 C26 -0.5(8) . . . . ?
C4 C5 C6 C100 173.4(4) . . . . ?
C12 C7 C8 C9 0.9(8) . . . . ?
C100 C7 C8 C9 174.0(5) . . . . ?
C7 C8 C9 C10 2.2(9) . . . . ?
C8 C9 C10 C11 -3.1(8) . . . . ?
C8 C9 C10 C1 179.7(5) . . . . ?
O3 C1 C10 C9 0.1(8) . . . . ?
O4 C1 C10 C9 -179.7(5) . . . . ?
O3 C1 C10 C11 -177.0(5) . . . . ?
O4 C1 C10 C11 3.3(8) . . . . ?
C9 C10 C11 C12 1.1(9) . . . . ?
C1 C10 C11 C12 178.2(6) . . . . ?
C8 C7 C12 C11 -3.0(9) . . . . ?
C100 C7 C12 C11 -176.1(6) . . . . ?
C10 C11 C12 C7 2.0(10) . . . . ?
C19 C13 C14 C15 0.6(8) . . . . ?
C100 C13 C14 C15 173.5(5) . . . . ?
C13 C14 C15 C16 0.8(9) . . . . ?
C14 C15 C16 C18 -1.1(8) . . . . ?
C14 C15 C16 C17 -177.2(5) . . . . ?
Sr1 O7 C17 O6 7.4(6) 2_655 . . . ?
Sr1 O7 C17 C16 -173.5(4) 2_655 . . . ?
Sr3 O6 C17 O7 -125.2(6) 1_655 . . . ?
Sr1 O6 C17 O7 -7.4(6) 2_655 . . . ?
Sr3 O6 C17 C16 55.6(8) 1_655 . . . ?
Sr1 O6 C17 C16 173.5(4) 2_655 . . . ?
Sr3 O6 C17 Sr1 -117.9(6) 1_655 . . 2_655 ?
C15 C16 C17 O7 -163.0(5) . . . . ?
C18 C16 C17 O7 20.9(8) . . . . ?
C15 C16 C17 O6 16.1(8) . . . . ?
C18 C16 C17 O6 -159.9(5) . . . . ?
C15 C16 C18 C19 0.2(8) . . . . ?
C17 C16 C18 C19 176.3(5) . . . . ?
C14 C13 C19 C18 -1.5(8) . . . . ?
C100 C13 C19 C18 -174.7(5) . . . . ?
C16 C18 C19 C13 1.2(9) . . . . ?
C25 C20 C21 C22 0.2(10) . . . . ?
C100 C20 C21 C22 176.0(6) . . . . ?
C20 C21 C22 C23 5.2(12) . . . . ?
C21 C22 C23 C24 -7.5(11) . . . . ?
C21 C22 C23 C28 177.1(7) . . . . ?
C22 C23 C24 C25 4.7(9) . . . . ?
C28 C23 C24 C25 -179.7(5) . . . . ?
C21 C20 C25 C24 -2.9(9) . . . . ?
C100 C20 C25 C24 -178.8(5) . . . . ?
C23 C24 C25 C20 0.4(9) . . . . ?
C5 C6 C26 C27 1.4(8) . . . . ?
C100 C6 C26 C27 -172.6(5) . . . . ?
C6 C26 C27 C3 -1.1(8) . . . . ?
C4 C3 C27 C26 -0.1(7) . . . . ?
C2 C3 C27 C26 178.0(4) . . . . ?
Sr2 O10 C28 O11 1.5(6) 1_655 . . . ?
Sr2 O10 C28 C23 178.8(5) 1_655 . . . ?
Sr2 O11 C28 O10 -1.6(6) 1_655 . . . ?
Sr2 O11 C28 C23 -178.8(4) 1_655 . . . ?
C24 C23 C28 O10 -8.8(8) . . . . ?
C22 C23 C28 O10 166.4(6) . . . . ?
C24 C23 C28 O11 168.4(5) . . . . ?
C22 C23 C28 O11 -16.3(9) . . . . ?
C19 C13 C100 C20 76.8(5) . . . . ?
C14 C13 C100 C20 -96.1(5) . . . . ?
C19 C13 C100 C6 -161.9(4) . . . . ?
C14 C13 C100 C6 25.2(7) . . . . ?
C19 C13 C100 C7 -46.2(6) . . . . ?
C14 C13 C100 C7 140.9(5) . . . . ?
C25 C20 C100 C13 72.6(6) . . . . ?
C21 C20 C100 C13 -103.1(6) . . . . ?
C25 C20 C100 C6 -51.5(6) . . . . ?
C21 C20 C100 C6 132.8(6) . . . . ?
C25 C20 C100 C7 -165.8(5) . . . . ?
C21 C20 C100 C7 18.4(7) . . . . ?
C5 C6 C100 C13 42.5(6) . . . . ?
C26 C6 C100 C13 -143.7(5) . . . . ?
C5 C6 C100 C20 159.2(5) . . . . ?
C26 C6 C100 C20 -27.0(6) . . . . ?
C5 C6 C100 C7 -78.9(5) . . . . ?
C26 C6 C100 C7 94.9(5) . . . . ?
C12 C7 C100 C13 -26.1(7) . . . . ?
C8 C7 C100 C13 161.1(5) . . . . ?
C12 C7 C100 C20 -142.5(5) . . . . ?
C8 C7 C100 C20 44.7(6) . . . . ?
C12 C7 C100 C6 97.7(5) . . . . ?
C8 C7 C100 C6 -75.1(5) . . . . ?

_refine_diff_density_max         1.043
_refine_diff_density_min         -1.041
_refine_diff_density_rms         0.093

_shelx_res_file                  
;
TITL sr_mtb_90c_robert_0m in P2(1)/n
    sr-mtb-90c_sq.res
    created by SHELXL-2018/3 at 14:57:18 on 23-Jul-2020
CELL  0.71073   15.6159   21.5936   28.5465    90.000   102.488    90.000
ZERR        4    0.0006    0.0008    0.0010     0.000     0.001     0.000
LATT   1
SYMM     0.50000 - X ,    0.50000 + Y ,    0.50000 - Z
SFAC  C  H  N  O Sr
UNIT   232  128   0  64  12
L.S. 5 0  463
OMIT -2 55
FMAP 2
PLAN -20
ACTA
BOND $H
CONF
OMIT -3 1 7
OMIT -1 3 5
OMIT -1 2 1
OMIT  1 3 8
OMIT  4 7 10
OMIT  0 6 3
OMIT -2 8 9
OMIT -5 2 3
OMIT  4 9 0
OMIT -1 3 8
OMIT  3 4 2
OMIT -4 9 6
TEMP -123
SIZE 0.101 0.156 0.406
ISOR 0.005 C8 C9 C10 C11 C12
REM SIMU O2 C2
DELU O2 C2
SIMU C10 C11
DELU C10 C11
DFIX 1.44 0.005 C44 C45
DFIX 1.26 0.005 C45 O17A  C45 O17B  C52 O18
ABIN
WGHT    0.081500   11.282800
FVAR       0.15538   0.62538
O1    4    0.097509    0.453342    0.271942    11.00000    0.02401    0.03740 =
         0.02589    0.00308    0.00900    0.01161
O13   4    0.105594    0.476127    0.197986    11.00000    0.04020    0.13172 =
         0.03127    0.02297    0.01480    0.03844
O14   4    0.448886    0.093709    0.225380    11.00000    0.03902    0.02916 =
         0.03327    0.00026    0.00655    0.01532
O15   4    0.426479    0.136084    0.152759    11.00000    0.04250    0.02941 =
         0.03359   -0.00743    0.00191    0.00092
O16   4    0.811282    0.549547    0.212586    11.00000    0.02287    0.07048 =
         0.07987    0.02703    0.01141    0.00337
ISOR 0.005 O17A O17B
PART 1
O17A  4    0.708624    0.618963    0.213734    21.00000    0.06666    0.07924 =
         0.12684    0.02824    0.02659    0.00601
PART 2
O17B  4    0.692570    0.596952    0.181682   -21.00000    0.03748    0.06090 =
         0.06220    0.01772    0.00598    0.00063
PART 0
O18   4    0.681447    0.446985    0.507326    11.00000    0.05477    0.04197 =
         0.01719   -0.00479    0.00349   -0.01815
O19   4    0.736206    0.351872    0.504315    11.00000    0.06982    0.07046 =
         0.02901   -0.00023   -0.00587    0.02343
C29   1    0.139807    0.457944    0.238464    11.00000    0.02881    0.03886 =
         0.03261    0.00217    0.01104    0.00453
C30   1    0.234240    0.435960    0.250195    11.00000    0.02639    0.04444 =
         0.02427   -0.00251    0.00940    0.00672
C31   1    0.286167    0.443226    0.216646    11.00000    0.03132    0.06685 =
         0.02445   -0.00008    0.00506    0.01689
AFIX  43
H31   2    0.261510    0.459085    0.185619    11.00000   -1.20000
AFIX   0
C32   1    0.372620    0.427442    0.228588    11.00000    0.03423    0.04148 =
         0.02706   -0.00368    0.01340    0.00404
AFIX  43
H32   2    0.406932    0.431917    0.205075    11.00000   -1.20000
AFIX   0
C33   1    0.412430    0.405335    0.273131    11.00000    0.02683    0.01870 =
         0.03479   -0.00322    0.00654    0.00512
C34   1    0.504590    0.319178    0.262655    11.00000    0.01844    0.03111 =
         0.02407   -0.00306    0.00470    0.00178
C35   1    0.486955    0.268951    0.289374    11.00000    0.02730    0.03645 =
         0.02271   -0.01189    0.00813    0.00552
AFIX  43
H35   2    0.486027    0.274591    0.322265    11.00000   -1.20000
AFIX   0
C36   1    0.470722    0.210909    0.269074    11.00000    0.03124    0.02359 =
         0.03093    0.00089    0.01033    0.00239
AFIX  43
H36   2    0.459949    0.176816    0.288031    11.00000   -1.20000
AFIX   0
C37   1    0.470250    0.202676    0.220572    11.00000    0.02414    0.02031 =
         0.02823   -0.00892   -0.00194    0.00412
C38   1    0.446573    0.140176    0.198160    11.00000    0.02183    0.04203 =
         0.02771   -0.00927   -0.00082    0.00709
C39   1    0.485590    0.253704    0.193393    11.00000    0.04074    0.04022 =
         0.02298   -0.01077    0.00577   -0.00611
AFIX  43
H39   2    0.482664    0.249262    0.159975    11.00000   -1.20000
AFIX   0
C40   1    0.504718    0.309737    0.214889    11.00000    0.03941    0.03370 =
         0.02620   -0.00434    0.00275   -0.00100
AFIX  43
H40   2    0.518592    0.343403    0.196429    11.00000   -1.20000
AFIX   0
C41   1    0.567833    0.430657    0.263034    11.00000    0.02793    0.02754 =
         0.02442   -0.00614    0.00432   -0.00154
C42   1    0.546591    0.493354    0.259064    11.00000    0.03379    0.03665 =
         0.03296   -0.00001    0.01234    0.00205
AFIX  43
H42   2    0.494528    0.507259    0.267860    11.00000   -1.20000
AFIX   0
C43   1    0.600119    0.536356    0.242425    11.00000    0.03621    0.04432 =
         0.04361    0.00324    0.01476    0.00245
AFIX  43
H43   2    0.583050    0.578617    0.238832    11.00000   -1.20000
AFIX   0
C44   1    0.678630    0.517169    0.231097    11.00000    0.02360    0.04645 =
         0.04456    0.01056    0.00814    0.00790
C45   1    0.734901    0.562617    0.214835    11.00000    0.04873    0.06903 =
         0.11651    0.05841    0.02182    0.02731
C46   1    0.699786    0.453668    0.235500    11.00000    0.02456    0.07080 =
         0.04368    0.00399    0.00367    0.00267
AFIX  43
H46   2    0.752251    0.439411    0.227353    11.00000   -1.20000
AFIX   0
C47   1    0.645764    0.411970    0.251394    11.00000    0.02878    0.03670 =
         0.03568   -0.00771    0.00713    0.00426
AFIX  43
H47   2    0.662106    0.369543    0.254467    11.00000   -1.20000
AFIX   0
C48   1    0.552908    0.385795    0.338428    11.00000    0.02974    0.02531 =
         0.02872   -0.00410    0.00665   -0.00157
C49   1    0.530853    0.429994    0.369391    11.00000    0.02065    0.02911 =
         0.03081   -0.00597    0.00526    0.00061
AFIX  43
H49   2    0.484489    0.458315    0.357961    11.00000   -1.20000
AFIX   0
C50   1    0.576489    0.432850    0.417050    11.00000    0.03418    0.03531 =
         0.02932   -0.00110    0.01406   -0.01053
AFIX  43
H50   2    0.559955    0.462945    0.437705    11.00000   -1.20000
AFIX   0
C51   1    0.644054    0.393750    0.434826    11.00000    0.02483    0.03904 =
         0.02462   -0.00016    0.00341   -0.00664
C52   1    0.691382    0.396103    0.485726    11.00000    0.03703    0.04525 =
         0.03422   -0.00148    0.01066   -0.01034
C53   1    0.667562    0.348365    0.403760    11.00000    0.02665    0.03469 =
         0.03445   -0.00810   -0.00277    0.00368
AFIX  43
H53   2    0.713320    0.319681    0.415454    11.00000   -1.20000
AFIX   0
C54   1    0.622991    0.346499    0.356314    11.00000    0.02339    0.04087 =
         0.03014   -0.01094    0.00373   -0.00374
AFIX  43
H54   2    0.640773    0.317484    0.335275    11.00000   -1.20000
AFIX   0
C55   1    0.358014    0.394076    0.305656    11.00000    0.03009    0.02392 =
         0.02421   -0.00134    0.00620    0.00209
AFIX  43
H55   2    0.381156    0.374679    0.335586    11.00000   -1.20000
AFIX   0
C56   1    0.269973    0.411553    0.293693    11.00000    0.02761    0.04442 =
         0.02725   -0.00042    0.01402    0.00576
AFIX  43
H56   2    0.234423    0.406217    0.316520    11.00000   -1.20000
AFIX   0
C200  1    0.509210    0.385395    0.284347    11.00000    0.02144    0.03988 =
         0.02149   -0.01192    0.00703   -0.00312
O2    4    0.541701   -0.010457    0.187433    11.00000    0.01837    0.03721 =
         0.02889    0.00658    0.00618    0.00151
O3    4    0.626332    0.090596   -0.126580    11.00000    0.04415    0.01749 =
         0.02527   -0.00764    0.00212   -0.00091
O4    4    0.571103    0.183914   -0.116177    11.00000    0.07865    0.04337 =
         0.03745   -0.00935   -0.02350    0.01806
O5    4    0.621033   -0.085928    0.164301    11.00000    0.03596    0.03749 =
         0.04205   -0.00341    0.01703    0.00015
O6    4    0.913891    0.400910    0.222535    11.00000    0.04226    0.02727 =
         0.02045   -0.01034    0.00079    0.00045
O7    4    0.899159    0.441622    0.149868    11.00000    0.09656    0.03375 =
         0.02480    0.00345   -0.00575   -0.01819
O10   4    1.237506    0.060385    0.173937    11.00000    0.02620    0.06334 =
         0.01977   -0.00048   -0.00042    0.01070
O11   4    1.231883    0.051507    0.096572    11.00000    0.02423    0.05766 =
         0.02904    0.00074    0.00677    0.01221
C1    1    0.621612    0.137233   -0.101419    11.00000    0.03200    0.03169 =
         0.03192   -0.00324    0.00584   -0.00059
C2    1    0.605860   -0.030351    0.169463    11.00000    0.02354    0.03094 =
         0.01103    0.00206   -0.00463    0.00530
C3    1    0.664179    0.016963    0.153840    11.00000    0.01672    0.03078 =
         0.01278   -0.00080    0.00375   -0.00354
C4    1    0.642642    0.079044    0.148565    11.00000    0.02008    0.03978 =
         0.04150   -0.00163    0.01206    0.00391
AFIX  43
H4    2    0.589892    0.093104    0.156491    11.00000   -1.20000
AFIX   0
C5    1    0.696204    0.121456    0.131954    11.00000    0.02388    0.02542 =
         0.04087    0.00293    0.01145    0.00377
AFIX  43
H5    2    0.679192    0.163731    0.128409    11.00000   -1.20000
AFIX   0
C6    1    0.773296    0.102966    0.120633    11.00000    0.01923    0.02833 =
         0.01563   -0.00143    0.00658   -0.00508
C7    1    0.778237    0.147449    0.042830    11.00000    0.02083    0.02197 =
         0.02400   -0.00585    0.00709   -0.00507
C8    1    0.783810    0.097065    0.013305    11.00000    0.03737    0.03026 =
         0.03309   -0.00232   -0.00223    0.01225
AFIX  43
H8    2    0.823540    0.064493    0.025090    11.00000   -1.20000
AFIX   0
C9    1    0.733229    0.093082   -0.032625    11.00000    0.04271    0.02293 =
         0.03372   -0.01029    0.00386    0.00253
AFIX  43
H9    2    0.737175    0.057356   -0.051464    11.00000   -1.20000
AFIX   0
C10   1    0.676617    0.140741   -0.051604    11.00000    0.02235    0.02571 =
         0.02009   -0.00340   -0.00091    0.00095
C11   1    0.670334    0.191277   -0.021082    11.00000    0.04965    0.05044 =
         0.04471   -0.00194   -0.00739    0.01764
AFIX  43
H11   2    0.631602    0.224539   -0.032483    11.00000   -1.20000
AFIX   0
C12   1    0.719792    0.192637    0.024913    11.00000    0.04474    0.04393 =
         0.02112   -0.01580   -0.00456    0.01223
AFIX  43
H12   2    0.712885    0.226507    0.045012    11.00000   -1.20000
AFIX   0
C13   1    0.839147    0.213053    0.117084    11.00000    0.01576    0.03263 =
         0.02032   -0.00160    0.00396   -0.00089
C14   1    0.831781    0.226461    0.163730    11.00000    0.04955    0.03289 =
         0.02615   -0.00692    0.01168   -0.01259
AFIX  43
H14   2    0.814386    0.195015    0.183012    11.00000   -1.20000
AFIX   0
C15   1    0.849998    0.286360    0.182361    11.00000    0.04344    0.03031 =
         0.02757   -0.01162    0.01170   -0.00738
AFIX  43
H15   2    0.845419    0.294797    0.214389    11.00000   -1.20000
AFIX   0
C16   1    0.873984    0.332381    0.155572    11.00000    0.02283    0.03659 =
         0.02483   -0.00437    0.00425   -0.00551
C17   1    0.897197    0.395474    0.176572    11.00000    0.03249    0.03236 =
         0.03406   -0.00937    0.00103   -0.00566
C18   1    0.882067    0.319460    0.109026    11.00000    0.05367    0.02924 =
         0.03300   -0.01302    0.00898   -0.01811
AFIX  43
H18   2    0.898978    0.351153    0.089786    11.00000   -1.20000
AFIX   0
C19   1    0.865293    0.259944    0.090744    11.00000    0.04830    0.04245 =
         0.02132   -0.00926    0.01453   -0.00787
AFIX  43
H19   2    0.872104    0.251429    0.059103    11.00000   -1.20000
AFIX   0
C20   1    0.926214    0.125761    0.104496    11.00000    0.02193    0.02970 =
         0.02174   -0.00061    0.00375   -0.01213
C21   1    0.971606    0.123028    0.067418    11.00000    0.03432    0.09151 =
         0.02623    0.01300    0.00723    0.03225
AFIX  43
H21   2    0.942226    0.132768    0.035536    11.00000   -1.20000
AFIX   0
C22   1    1.057928    0.106439    0.076764    11.00000    0.02932    0.14321 =
         0.03446    0.01456    0.01053    0.02758
AFIX  43
H22   2    1.088527    0.108279    0.051427    11.00000   -1.20000
AFIX   0
C23   1    1.102569    0.087159    0.121302    11.00000    0.02043    0.04048 =
         0.02348    0.00254    0.00403    0.00307
C24   1    1.059520    0.092056    0.158096    11.00000    0.03047    0.05338 =
         0.02339    0.00802    0.00465   -0.00088
AFIX  43
H24   2    1.089085    0.082239    0.189930    11.00000   -1.20000
AFIX   0
C25   1    0.972420    0.111412    0.148947    11.00000    0.02186    0.06215 =
         0.03230    0.00784    0.01219    0.00257
AFIX  43
H25   2    0.944116    0.114695    0.175143    11.00000   -1.20000
AFIX   0
C26   1    0.796254    0.041457    0.126578    11.00000    0.01269    0.05351 =
         0.04149   -0.00091    0.00886    0.00347
AFIX  43
H26   2    0.850113    0.028182    0.119562    11.00000   -1.20000
AFIX   0
C27   1    0.743207   -0.001808    0.142501    11.00000    0.02580    0.03485 =
         0.03629    0.00770    0.01207    0.00763
AFIX  43
H27   2    0.760449   -0.044057    0.145704    11.00000   -1.20000
AFIX   0
C28   1    1.196356    0.065971    0.131690    11.00000    0.02540    0.03999 =
         0.02755    0.00010    0.01007    0.00120
C100  1    0.829613    0.148292    0.096750    11.00000    0.02072    0.02246 =
         0.02712   -0.00862    0.00518    0.00208
SR1   5    0.537462    0.017017    0.279263    11.00000    0.02446    0.03055 =
         0.02398    0.00269   -0.00014    0.00023
SR2   5    0.382617    0.020943    0.150363    11.00000    0.01883    0.02616 =
         0.01968   -0.00245    0.00090    0.00113
SR3   5    0.003359    0.365819    0.300760    11.00000    0.03816    0.02885 =
         0.02291   -0.00335   -0.00310    0.00369
HKLF 4


REM  sr_mtb_90c_robert_0m in P2(1)/n
REM wR2 = 0.1792, GooF = S = 1.043, Restrained GooF = 1.047 for all data
REM R1 = 0.0647 for 10987 Fo > 4sig(Fo) and 0.1144 for all 18535 data
REM 704 parameters refined using 54 restraints

END

WGHT      0.0817     11.2191

REM Highest difference peak  1.043,  deepest hole -1.041,  1-sigma level  0.093
Q1    1   0.7468  0.0179 -0.0364  11.00000  0.05    1.04
Q2    1  -0.0286  0.3313  0.3008  11.00000  0.05    0.79
Q3    1   0.0791  0.4891  0.3296  11.00000  0.05    0.78
Q4    1  -0.0009  0.4865  0.2426  11.00000  0.05    0.75
Q5    1   0.8367  0.4790  0.1137  11.00000  0.05    0.63
Q6    1   0.0437  0.3382  0.3011  11.00000  0.05    0.58
Q7    1   0.7142  0.6337  0.2316  11.00000  0.05    0.56
Q8    1   0.0751  0.3129  0.2813  11.00000  0.05    0.54
Q9    1   0.9548  0.4729  0.1836  11.00000  0.05    0.50
Q10   1   0.5475  0.0617  0.3280  11.00000  0.05    0.49
Q11   1   0.5169  0.0308  0.3087  11.00000  0.05    0.48
Q12   1   0.0756  0.4915  0.0293  11.00000  0.05    0.48
Q13   1   0.5383  0.0899  0.3489  11.00000  0.05    0.47
Q14   1  -0.0361  0.3041  0.3165  11.00000  0.05    0.46
Q15   1   0.4157  0.0495  0.1427  11.00000  0.05    0.45
Q16   1   0.3646  0.1400  0.0838  11.00000  0.05    0.44
Q17   1  -0.0907  0.3102  0.2925  11.00000  0.05    0.44
Q18   1   0.7173  0.4780  0.5107  11.00000  0.05    0.43
Q19   1   0.7053  0.3807  0.4796  11.00000  0.05    0.43
Q20   1   0.6642  0.0376 -0.1226  11.00000  0.05    0.42
;
_shelx_res_checksum              59812

_shelx_fab_file                  
;
    2    0    0     62.84      0.00
    4    0    0    -36.31      0.00
    6    0    0     -8.86      0.00
    8    0    0    -42.53      0.00
   10    0    0      1.86      0.00
   12    0    0     16.47      0.00
   14    0    0      4.03      0.00
   16    0    0      4.25      0.00
   18    0    0     -1.99      0.00
    1    1    0   -112.10      0.00
    2    1    0    -53.45      0.00
    3    1    0     11.08      0.00
    4    1    0      0.35      0.00
    5    1    0     34.06      0.00
    6    1    0     33.65      0.00
    7    1    0     41.70      0.00
    8    1    0     17.97      0.00
    9    1    0     13.62      0.00
   10    1    0     -9.40      0.00
   11    1    0     -6.19      0.00
   12    1    0      1.77      0.00
   13    1    0     -6.64      0.00
   14    1    0     -1.54      0.00
   15    1    0     -2.57      0.00
   16    1    0    -11.96      0.00
   17    1    0      5.12      0.00
   18    1    0     -3.48      0.00
   19    1    0      3.21      0.00
    0    2    0   -194.14      0.00
    1    2    0    -67.16      0.00
    2    2    0     99.15      0.00
    3    2    0    -16.61      0.00
    4    2    0     24.31      0.00
    5    2    0      5.03      0.00
    6    2    0    -42.18      0.00
    7    2    0      1.60      0.00
    8    2    0     -8.58      0.00
    9    2    0     16.99      0.00
   10    2    0     -5.68      0.00
   11    2    0     15.12      0.00
   12    2    0     -5.15      0.00
   13    2    0      6.18      0.00
   14    2    0      9.64      0.00
   15    2    0     -3.10      0.00
   16    2    0     -4.15      0.00
   17    2    0     -8.34      0.00
   18    2    0     -1.36      0.00
   19    2    0     -7.78      0.00
    1    3    0    -48.74      0.00
    2    3    0     15.20      0.00
    3    3    0    -21.13      0.00
    4    3    0     44.19      0.00
    5    3    0     19.94      0.00
    6    3    0     -3.98      0.00
    7    3    0     15.62      0.00
    8    3    0    -18.17      0.00
    9    3    0     10.59      0.00
   10    3    0    -18.89      0.00
   11    3    0     13.88      0.00
   12    3    0    -11.82      0.00
   13    3    0     -8.96      0.00
   14    3    0      4.79      0.00
   15    3    0     -7.09      0.00
   16    3    0      8.95      0.00
   17    3    0      4.74      0.00
   18    3    0      0.70      0.00
    0    4    0    130.22      0.00
    1    4    0    -62.30      0.00
    2    4    0     -4.87      0.00
    3    4    0     -4.53      0.00
    4    4    0    -14.20      0.00
    5    4    0      8.55      0.00
    6    4    0    -11.99      0.00
    7    4    0     17.16      0.00
    8    4    0    -17.27      0.00
    9    4    0     18.73      0.00
   10    4    0      7.99      0.00
   11    4    0     18.02      0.00
   12    4    0     21.03      0.00
   13    4    0    -12.26      0.00
   14    4    0     -3.93      0.00
   15    4    0     -5.61      0.00
   16    4    0      4.19      0.00
   17    4    0      0.97      0.00
   18    4    0     -5.46      0.00
    1    5    0      5.32      0.00
    2    5    0     86.95      0.00
    3    5    0    103.17      0.00
    4    5    0     26.43      0.00
    5    5    0     23.17      0.00
    6    5    0      2.62      0.00
    7    5    0     24.31      0.00
    8    5    0    -19.84      0.00
    9    5    0      1.35      0.00
   10    5    0     -7.22      0.00
   11    5    0    -23.02      0.00
   12    5    0     -2.49      0.00
   13    5    0    -10.87      0.00
   14    5    0     -5.40      0.00
   15    5    0      5.95      0.00
   16    5    0      2.62      0.00
   17    5    0      6.71      0.00
   18    5    0     -3.09      0.00
    0    6    0    -23.88      0.00
    1    6    0     16.33      0.00
    2    6    0      1.98      0.00
    3    6    0     26.19      0.00
    4    6    0    -25.47      0.00
    5    6    0      2.98      0.00
    6    6    0     -9.72      0.00
    7    6    0    -15.30      0.00
    8    6    0      6.71      0.00
    9    6    0     11.61      0.00
   10    6    0     18.60      0.00
   11    6    0      2.31      0.00
   12    6    0     -2.64      0.00
   13    6    0      0.21      0.00
   14    6    0     10.04      0.00
   15    6    0      6.62      0.00
   16    6    0     -6.00      0.00
   17    6    0     -0.41      0.00
   18    6    0     -6.00      0.00
    1    7    0     64.03      0.00
    2    7    0      5.85      0.00
    3    7    0    -54.13      0.00
    4    7    0    -16.88      0.00
    5    7    0     -3.07      0.00
    6    7    0      4.55      0.00
    7    7    0     -7.75      0.00
    8    7    0      7.29      0.00
    9    7    0     -0.81      0.00
   10    7    0     -5.77      0.00
   11    7    0      4.17      0.00
   12    7    0     -5.95      0.00
   13    7    0     -2.81      0.00
   14    7    0      9.84      0.00
   15    7    0      0.32      0.00
   16    7    0     -5.97      0.00
   17    7    0      8.99      0.00
   18    7    0      1.82      0.00
    0    8    0     -4.61      0.00
    1    8    0    -32.66      0.00
    2    8    0     -5.97      0.00
    3    8    0    -48.13      0.00
    4    8    0     20.20      0.00
    5    8    0    -16.89      0.00
    6    8    0      0.16      0.00
    7    8    0     13.74      0.00
    8    8    0      3.46      0.00
    9    8    0      0.03      0.00
   10    8    0     -5.75      0.00
   11    8    0      1.60      0.00
   12    8    0     13.11      0.00
   13    8    0     -6.63      0.00
   14    8    0      4.14      0.00
   15    8    0    -10.00      0.00
   16    8    0     -6.53      0.00
   17    8    0      0.44      0.00
   18    8    0     -6.94      0.00
    1    9    0    -54.07      0.00
    2    9    0     11.93      0.00
    3    9    0     24.98      0.00
    4    9    0      6.68      0.00
    5    9    0      3.15      0.00
    6    9    0      0.96      0.00
    7    9    0     17.51      0.00
    8    9    0    -10.35      0.00
    9    9    0      6.41      0.00
   10    9    0      1.08      0.00
   11    9    0     -5.34      0.00
   12    9    0      4.76      0.00
   13    9    0      1.01      0.00
   14    9    0     -4.11      0.00
   15    9    0      2.57      0.00
   16    9    0      4.50      0.00
   17    9    0     -6.93      0.00
    0   10    0     42.23      0.00
    1   10    0     -9.56      0.00
    2   10    0     11.13      0.00
    3   10    0     -2.72      0.00
    4   10    0     -4.73      0.00
    5   10    0     11.50      0.00
    6   10    0      3.13      0.00
    7   10    0      6.12      0.00
    8   10    0    -12.42      0.00
    9   10    0      6.37      0.00
   10   10    0     20.63      0.00
   11   10    0     -2.87      0.00
   12   10    0      9.40      0.00
   13   10    0      0.38      0.00
   14   10    0     -3.20      0.00
   15   10    0      3.14      0.00
   16   10    0      6.20      0.00
   17   10    0     -4.14      0.00
    1   11    0     -6.71      0.00
    2   11    0     -1.10      0.00
    3   11    0    -23.25      0.00
    4   11    0    -18.19      0.00
    5   11    0      0.81      0.00
    6   11    0     -9.89      0.00
    7   11    0      7.37      0.00
    8   11    0      6.38      0.00
    9   11    0     -0.03      0.00
   10   11    0     -1.04      0.00
   11   11    0      4.67      0.00
   12   11    0      7.09      0.00
   13   11    0      1.10      0.00
   14   11    0      3.24      0.00
   15   11    0     -4.78      0.00
   16   11    0      2.53      0.00
   17   11    0     -8.85      0.00
    0   12    0      2.82      0.00
    1   12    0      5.16      0.00
    2   12    0      6.78      0.00
    3   12    0     15.45      0.00
    4   12    0     11.60      0.00
    5   12    0     -0.47      0.00
    6   12    0    -10.81      0.00
    7   12    0     -6.88      0.00
    8   12    0     -6.96      0.00
    9   12    0     10.48      0.00
   10   12    0    -16.15      0.00
   11   12    0      9.85      0.00
   12   12    0     -1.77      0.00
   13   12    0      1.88      0.00
   14   12    0     -5.09      0.00
   15   12    0     -5.33      0.00
   16   12    0      2.71      0.00
   17   12    0      2.23      0.00
    1   13    0      7.77      0.00
    2   13    0    -10.27      0.00
    3   13    0      8.07      0.00
    4   13    0     15.26      0.00
    5   13    0      3.71      0.00
    6   13    0      2.53      0.00
    7   13    0    -10.70      0.00
    8   13    0     -9.40      0.00
    9   13    0     17.12      0.00
   10   13    0     -5.97      0.00
   11   13    0     -0.46      0.00
   12   13    0     -5.35      0.00
   13   13    0     -2.58      0.00
   14   13    0     -0.18      0.00
   15   13    0     -4.25      0.00
   16   13    0     -4.64      0.00
    0   14    0     16.69      0.00
    1   14    0     -1.54      0.00
    2   14    0      3.94      0.00
    3   14    0    -15.97      0.00
    4   14    0    -14.26      0.00
    5   14    0     -0.26      0.00
    6   14    0     11.21      0.00
    7   14    0     17.99      0.00
    8   14    0     -3.93      0.00
    9   14    0     10.06      0.00
   10   14    0      3.36      0.00
   11   14    0      1.12      0.00
   12   14    0     -3.90      0.00
   13   14    0     16.49      0.00
   14   14    0     11.09      0.00
   15   14    0      2.48      0.00
   16   14    0      5.65      0.00
    1   15    0     -3.49      0.00
    2   15    0      7.80      0.00
    3   15    0      5.23      0.00
    4   15    0     -3.08      0.00
    5   15    0     -3.91      0.00
    6   15    0     -0.62      0.00
    7   15    0      8.74      0.00
    8   15    0     -3.74      0.00
    9   15    0     -7.08      0.00
   10   15    0      3.93      0.00
   11   15    0      6.66      0.00
   12   15    0     10.17      0.00
   13   15    0      7.92      0.00
   14   15    0      5.22      0.00
   15   15    0     -1.60      0.00
    0   16    0    -29.39      0.00
    1   16    0      2.49      0.00
    2   16    0     -3.38      0.00
    3   16    0      3.08      0.00
    4   16    0      2.96      0.00
    5   16    0      7.17      0.00
    6   16    0      0.71      0.00
    7   16    0     -2.91      0.00
    8   16    0      4.74      0.00
    9   16    0     -7.10      0.00
   10   16    0     -0.45      0.00
   11   16    0      8.85      0.00
   12   16    0      3.96      0.00
   13   16    0      4.51      0.00
   14   16    0     -2.16      0.00
   15   16    0     16.38      0.00
    1   17    0      6.65      0.00
    2   17    0      3.72      0.00
    3   17    0     -2.03      0.00
    4   17    0      0.19      0.00
    5   17    0     -2.04      0.00
    6   17    0      3.31      0.00
    7   17    0     -3.83      0.00
    8   17    0      3.78      0.00
    9   17    0      4.94      0.00
   10   17    0    -10.69      0.00
   11   17    0     -4.83      0.00
   12   17    0     -9.06      0.00
   13   17    0      5.76      0.00
   14   17    0     -2.59      0.00
    0   18    0     -5.24      0.00
    1   18    0     -2.76      0.00
    2   18    0     -7.64      0.00
    3   18    0      2.46      0.00
    4   18    0     -3.15      0.00
    5   18    0     -4.00      0.00
    6   18    0      5.26      0.00
    7   18    0     -4.49      0.00
    8   18    0      3.04      0.00
    9   18    0     -5.95      0.00
   10   18    0      1.62      0.00
   11   18    0     -8.66      0.00
   12   18    0      4.72      0.00
   13   18    0      9.64      0.00
   14   18    0      6.70      0.00
    1   19    0      9.94      0.00
    2   19    0      3.22      0.00
    3   19    0      6.37      0.00
    4   19    0     -3.43      0.00
    5   19    0     -0.29      0.00
    6   19    0     -6.81      0.00
    7   19    0     -0.71      0.00
    8   19    0      5.37      0.00
    9   19    0      1.08      0.00
   10   19    0     -6.29      0.00
   11   19    0     10.38      0.00
   12   19    0      9.82      0.00
   13   19    0      8.09      0.00
    0   20    0     -5.71      0.00
    1   20    0      0.41      0.00
    2   20    0      0.77      0.00
    3   20    0      5.54      0.00
    4   20    0      5.45      0.00
    5   20    0      2.59      0.00
    6   20    0     -0.47      0.00
    7   20    0      5.54      0.00
    8   20    0     -2.29      0.00
    9   20    0     -6.49      0.00
   10   20    0      9.76      0.00
   11   20    0      1.77      0.00
   12   20    0      0.60      0.00
    1   21    0     -2.78      0.00
    2   21    0     10.58      0.00
    3   21    0     -8.42      0.00
    4   21    0     -1.28      0.00
    5   21    0      2.84      0.00
    6   21    0     -5.81      0.00
    7   21    0     -3.08      0.00
    8   21    0      0.04      0.00
    9   21    0     -0.41      0.00
   10   21    0     -8.07      0.00
   11   21    0     -6.28      0.00
   12   21    0     -7.80      0.00
    0   22    0      0.12      0.00
    1   22    0      1.56      0.00
    2   22    0      6.50      0.00
    3   22    0      1.24      0.00
    4   22    0     -5.24      0.00
    5   22    0      4.01      0.00
    6   22    0      5.09      0.00
    7   22    0     -7.83      0.00
    8   22    0      1.04      0.00
    9   22    0     -9.63      0.00
   10   22    0      4.55      0.00
   11   22    0     17.97      0.00
    1   23    0     -5.28      0.00
    2   23    0      6.98      0.00
    3   23    0     -0.79      0.00
    4   23    0      2.62      0.00
    5   23    0      2.20      0.00
    6   23    0      3.09      0.00
    7   23    0      6.56      0.00
    8   23    0      3.50      0.00
    9   23    0    -11.53      0.00
   10   23    0     12.87      0.00
    0   24    0      7.91      0.00
    1   24    0     -6.61      0.00
    2   24    0      4.69      0.00
    3   24    0      8.11      0.00
    4   24    0     11.19      0.00
    5   24    0     -3.49      0.00
    6   24    0      7.15      0.00
    7   24    0    -12.93      0.00
    8   24    0      2.47      0.00
    1   25    0      8.98      0.00
    2   25    0     -6.52      0.00
    3   25    0      1.69      0.00
    4   25    0     15.69      0.00
    5   25    0    -10.15      0.00
    6   25    0      0.85      0.00
    7   25    0      1.29      0.00
    3   26    0      1.83      0.00
    4   26    0      3.16      0.00
    5   26    0     -1.40      0.00
  -19    0    1      1.20      0.00
  -17    0    1      1.40      0.00
  -15    0    1      3.79      0.00
  -13    0    1      6.49      0.00
  -11    0    1    -27.51      0.00
   -9    0    1      0.13      0.00
   -7    0    1    -15.76      0.00
   -5    0    1    -15.74      0.00
   -3    0    1     14.87      0.00
   -1    0    1     20.18      0.00
    1    0    1   -288.25      0.00
    3    0    1    -24.90      0.00
    5    0    1     29.75      0.00
    7    0    1     38.88      0.00
    9    0    1     24.06      0.00
   11    0    1      7.80      0.00
   13    0    1    -10.68      0.00
   15    0    1    -10.47      0.00
   17    0    1      0.43      0.00
  -19    1    1     -4.56      0.00
  -18    1    1     -5.82      0.00
  -17    1    1      2.94      0.00
  -16    1    1     -0.54      0.00
  -15    1    1      3.37      0.00
  -14    1    1      4.79      0.00
  -13    1    1      2.32      0.00
  -12    1    1     10.23      0.00
  -11    1    1    -22.57      0.00
  -10    1    1      5.26      0.00
   -9    1    1     -0.52      0.00
   -8    1    1    -17.49      0.00
   -7    1    1     30.94      0.00
   -6    1    1     -8.26      0.00
   -5    1    1     67.72      0.00
   -4    1    1    -46.38      0.00
   -3    1    1     44.04      0.00
   -2    1    1     39.43      0.00
   -1    1    1     43.78      0.00
    0    1    1   -482.80      0.00
    2    1    1     52.83      0.00
    3    1    1    -36.51      0.00
    4    1    1    -26.25      0.00
    5    1    1     24.31      0.00
    6    1    1    -59.99      0.00
    7    1    1    -16.26      0.00
    8    1    1    -17.77      0.00
    9    1    1     15.09      0.00
   10    1    1     -4.84      0.00
   11    1    1     -7.38      0.00
   12    1    1      5.53      0.00
   13    1    1     -8.57      0.00
   14    1    1      3.16      0.00
   15    1    1      5.96      0.00
   16    1    1      4.93      0.00
   17    1    1      2.44      0.00
   18    1    1     -2.94      0.00
  -19    2    1      3.13      0.00
  -18    2    1     -1.72      0.00
  -17    2    1      0.33      0.00
  -16    2    1     -5.67      0.00
  -15    2    1     -8.22      0.00
  -14    2    1      0.13      0.00
  -13    2    1    -17.53      0.00
  -12    2    1      9.86      0.00
  -11    2    1      5.81      0.00
  -10    2    1     14.66      0.00
   -9    2    1     -5.79      0.00
   -8    2    1     16.32      0.00
   -7    2    1     18.31      0.00
   -6    2    1    -25.86      0.00
   -5    2    1     44.69      0.00
   -4    2    1   -119.22      0.00
   -3    2    1     -7.18      0.00
   -2    2    1   -141.55      0.00
   -1    2    1    -55.61      0.00
    0    2    1   -121.44      0.00
    1    2    1     18.94      0.00
    2    2    1    164.67      0.00
    3    2    1    -55.00      0.00
    4    2    1     -1.79      0.00
    5    2    1     26.56      0.00
    6    2    1      2.67      0.00
    7    2    1     13.25      0.00
    8    2    1      8.32      0.00
    9    2    1      3.76      0.00
   10    2    1     -0.07      0.00
   11    2    1     -9.95      0.00
   12    2    1      3.39      0.00
   13    2    1     -2.34      0.00
   14    2    1     -2.54      0.00
   15    2    1     -1.59      0.00
   16    2    1      5.60      0.00
   17    2    1     -4.03      0.00
   18    2    1     -1.96      0.00
  -19    3    1     -3.31      0.00
  -18    3    1      1.43      0.00
  -17    3    1     -3.90      0.00
  -16    3    1     -4.67      0.00
  -15    3    1     -2.83      0.00
  -14    3    1     12.22      0.00
  -13    3    1     -9.90      0.00
  -12    3    1      4.33      0.00
  -11    3    1      2.94      0.00
  -10    3    1      9.34      0.00
   -9    3    1    -20.18      0.00
   -8    3    1     15.65      0.00
   -7    3    1      0.35      0.00
   -6    3    1    -32.57      0.00
   -5    3    1     52.57      0.00
   -4    3    1     -5.76      0.00
   -3    3    1     45.42      0.00
   -2    3    1     -3.58      0.00
   -1    3    1     36.41      0.00
    0    3    1    130.67      0.00
    1    3    1    139.18      0.00
    2    3    1     -9.91      0.00
    3    3    1    -73.68      0.00
    4    3    1    -46.01      0.00
    5    3    1    -88.48      0.00
    6    3    1      8.34      0.00
    7    3    1     11.09      0.00
    8    3    1      0.76      0.00
    9    3    1     -9.48      0.00
   10    3    1      3.20      0.00
   11    3    1      9.32      0.00
   12    3    1     -6.44      0.00
   13    3    1     15.52      0.00
   14    3    1      0.67      0.00
   15    3    1     -6.07      0.00
   16    3    1     -2.60      0.00
   17    3    1      0.71      0.00
   18    3    1      1.64      0.00
  -18    4    1     -1.16      0.00
  -17    4    1      0.55      0.00
  -16    4    1      6.89      0.00
  -15    4    1      4.95      0.00
  -14    4    1      1.71      0.00
  -13    4    1     17.70      0.00
  -12    4    1      1.50      0.00
  -11    4    1    -17.74      0.00
  -10    4    1      5.17      0.00
   -9    4    1     -0.10      0.00
   -8    4    1     -1.50      0.00
   -7    4    1     -3.59      0.00
   -6    4    1     -1.89      0.00
   -5    4    1    -33.63      0.00
   -4    4    1    -16.55      0.00
   -3    4    1     23.19      0.00
   -2    4    1      1.37      0.00
   -1    4    1     24.40      0.00
    0    4    1    -17.85      0.00
    1    4    1     48.04      0.00
    2    4    1    -29.36      0.00
    3    4    1    -15.05      0.00
    4    4    1     77.19      0.00
    5    4    1      1.07      0.00
    6    4    1     29.05      0.00
    7    4    1    -15.69      0.00
    8    4    1     -8.62      0.00
    9    4    1    -11.50      0.00
   10    4    1    -12.06      0.00
   11    4    1      2.71      0.00
   12    4    1    -17.97      0.00
   13    4    1      8.14      0.00
   14    4    1      3.22      0.00
   15    4    1      0.47      0.00
   16    4    1      1.46      0.00
   17    4    1     -4.37      0.00
   18    4    1      3.96      0.00
  -18    5    1      1.43      0.00
  -17    5    1      0.46      0.00
  -16    5    1      3.16      0.00
  -15    5    1      8.08      0.00
  -14    5    1    -18.84      0.00
  -13    5    1     -6.86      0.00
  -12    5    1     -3.53      0.00
  -11    5    1    -12.02      0.00
  -10    5    1      9.85      0.00
   -9    5    1     -9.86      0.00
   -8    5    1      5.27      0.00
   -7    5    1    -22.70      0.00
   -6    5    1     15.43      0.00
   -5    5    1     42.73      0.00
   -4    5    1    -58.96      0.00
   -3    5    1    122.50      0.00
   -2    5    1    -85.92      0.00
   -1    5    1     22.24      0.00
    0    5    1    -80.55      0.00
    1    5    1    -42.65      0.00
    2    5    1    -20.30      0.00
    3    5    1    -50.73      0.00
    4    5    1     12.88      0.00
    5    5    1    -10.57      0.00
    6    5    1     21.84      0.00
    7    5    1    -16.78      0.00
    8    5    1      9.48      0.00
    9    5    1     18.66      0.00
   10    5    1     -5.39      0.00
   11    5    1      1.94      0.00
   12    5    1    -10.42      0.00
   13    5    1      4.45      0.00
   14    5    1      3.81      0.00
   15    5    1     -1.23      0.00
   16    5    1      5.43      0.00
   17    5    1      0.55      0.00
   18    5    1     -1.62      0.00
  -18    6    1      2.57      0.00
  -17    6    1     -3.86      0.00
  -16    6    1    -13.77      0.00
  -15    6    1     -1.28      0.00
  -14    6    1     -6.41      0.00
  -13    6    1      4.97      0.00
  -12    6    1      0.99      0.00
  -11    6    1     11.56      0.00
  -10    6    1     16.68      0.00
   -9    6    1    -24.80      0.00
   -8    6    1     15.51      0.00
   -7    6    1    -22.23      0.00
   -6    6    1    -25.86      0.00
   -5    6    1     20.84      0.00
   -4    6    1    -43.58      0.00
   -3    6    1     38.79      0.00
   -2    6    1    -34.63      0.00
   -1    6    1    -42.95      0.00
    0    6    1     47.81      0.00
    1    6    1     -1.17      0.00
    2    6    1     33.26      0.00
    3    6    1    -12.76      0.00
    4    6    1    -11.15      0.00
    5    6    1    -38.78      0.00
    6    6    1     -5.82      0.00
    7    6    1    -26.20      0.00
    8    6    1     -3.64      0.00
    9    6    1     -8.01      0.00
   10    6    1    -11.20      0.00
   11    6    1     -1.50      0.00
   12    6    1      6.55      0.00
   13    6    1      7.15      0.00
   14    6    1     -6.06      0.00
   15    6    1     -9.29      0.00
   16    6    1      2.12      0.00
   17    6    1     -0.48      0.00
   18    6    1     -5.22      0.00
  -18    7    1      0.21      0.00
  -17    7    1      5.75      0.00
  -16    7    1     -0.90      0.00
  -15    7    1      5.50      0.00
  -14    7    1      3.20      0.00
  -13    7    1      5.41      0.00
  -12    7    1     -5.65      0.00
  -11    7    1      1.56      0.00
  -10    7    1     -4.69      0.00
   -9    7    1    -17.54      0.00
   -8    7    1     16.07      0.00
   -7    7    1     -0.53      0.00
   -6    7    1      9.43      0.00
   -5    7    1    -16.39      0.00
   -4    7    1      9.81      0.00
   -3    7    1    -28.77      0.00
   -2    7    1     30.73      0.00
   -1    7    1      8.30      0.00
    0    7    1    -19.47      0.00
    1    7    1      9.41      0.00
    2    7    1    -20.96      0.00
    3    7    1     -6.03      0.00
    4    7    1     32.06      0.00
    5    7    1      8.52      0.00
    6    7    1     20.91      0.00
    7    7    1      7.71      0.00
    8    7    1     21.73      0.00
    9    7    1      0.66      0.00
   10    7    1     10.79      0.00
   11    7    1      8.37      0.00
   12    7    1      0.31      0.00
   13    7    1      7.23      0.00
   14    7    1     -6.63      0.00
   15    7    1     -7.40      0.00
   16    7    1      6.17      0.00
   17    7    1      0.86      0.00
   18    7    1      2.47      0.00
  -18    8    1      3.02      0.00
  -17    8    1      0.81      0.00
  -16    8    1      0.24      0.00
  -15    8    1      1.26      0.00
  -14    8    1      1.00      0.00
  -13    8    1      3.88      0.00
  -12    8    1     -4.26      0.00
  -11    8    1      3.00      0.00
  -10    8    1     -6.75      0.00
   -9    8    1     -4.76      0.00
   -8    8    1     17.49      0.00
   -7    8    1    -11.84      0.00
   -6    8    1     35.42      0.00
   -5    8    1    -13.93      0.00
   -4    8    1     21.79      0.00
   -3    8    1    -25.02      0.00
   -2    8    1     -2.61      0.00
   -1    8    1     16.22      0.00
    0    8    1    -27.80      0.00
    1    8    1     20.16      0.00
    2    8    1    -19.93      0.00
    3    8    1     25.44      0.00
    4    8    1     59.12      0.00
    5    8    1      1.73      0.00
    6    8    1     -1.09      0.00
    7    8    1    -28.77      0.00
    8    8    1     -3.05      0.00
    9    8    1    -12.88      0.00
   10    8    1     -0.47      0.00
   11    8    1     10.07      0.00
   12    8    1     -6.71      0.00
   13    8    1      4.96      0.00
   14    8    1      9.48      0.00
   15    8    1     -4.54      0.00
   16    8    1     15.95      0.00
   17    8    1     -4.79      0.00
   18    8    1      2.71      0.00
  -18    9    1     -6.70      0.00
  -17    9    1      4.36      0.00
  -16    9    1      2.49      0.00
  -15    9    1      5.18      0.00
  -14    9    1    -10.25      0.00
  -13    9    1      6.43      0.00
  -12    9    1     -7.93      0.00
  -11    9    1     11.10      0.00
  -10    9    1      2.85      0.00
   -9    9    1     14.28      0.00
   -8    9    1      4.55      0.00
   -7    9    1      1.19      0.00
   -6    9    1      6.52      0.00
   -5    9    1     -8.28      0.00
   -4    9    1     -9.51      0.00
   -3    9    1     -9.15      0.00
   -2    9    1    -24.32      0.00
   -1    9    1    -26.26      0.00
    0    9    1     -2.28      0.00
    1    9    1     -1.23      0.00
    2    9    1    -16.70      0.00
    3    9    1    -20.45      0.00
    4    9    1    -33.01      0.00
    5    9    1    -24.80      0.00
    6    9    1      8.56      0.00
    7    9    1      4.22      0.00
    8    9    1     14.53      0.00
    9    9    1      8.10      0.00
   10    9    1    -10.15      0.00
   11    9    1     10.62      0.00
   12    9    1    -13.58      0.00
   13    9    1     -3.23      0.00
   14    9    1      0.48      0.00
   15    9    1     -5.16      0.00
   16    9    1      5.92      0.00
   17    9    1     -5.45      0.00
  -17   10    1      2.47      0.00
  -16   10    1     -4.89      0.00
  -15   10    1     -3.15      0.00
  -14   10    1    -13.72      0.00
  -13   10    1      7.70      0.00
  -12   10    1      1.84      0.00
  -11   10    1     -4.70      0.00
  -10   10    1     -1.00      0.00
   -9   10    1    -11.76      0.00
   -8   10    1     -2.36      0.00
   -7   10    1    -26.93      0.00
   -6   10    1     12.54      0.00
   -5   10    1    -13.97      0.00
   -4   10    1     -9.53      0.00
   -3   10    1     34.01      0.00
   -2   10    1     -9.23      0.00
   -1   10    1     16.30      0.00
    0   10    1     19.79      0.00
    1   10    1     14.94      0.00
    2   10    1     38.19      0.00
    3   10    1     -1.28      0.00
    4   10    1     -7.58      0.00
    5   10    1    -12.41      0.00
    6   10    1      5.62      0.00
    7   10    1     -5.11      0.00
    8   10    1    -11.16      0.00
    9   10    1      5.27      0.00
   10   10    1    -10.62      0.00
   11   10    1     -3.95      0.00
   12   10    1     -2.91      0.00
   13   10    1      0.72      0.00
   14   10    1     -5.47      0.00
   15   10    1     -4.21      0.00
   16   10    1     12.82      0.00
   17   10    1      1.86      0.00
  -17   11    1     -0.63      0.00
  -16   11    1     -7.63      0.00
  -15   11    1      1.91      0.00
  -14   11    1     13.98      0.00
  -13   11    1      3.62      0.00
  -12   11    1     -5.76      0.00
  -11   11    1     -8.89      0.00
  -10   11    1     -7.16      0.00
   -9   11    1    -15.56      0.00
   -8   11    1     26.96      0.00
   -7   11    1    -10.12      0.00
   -6   11    1     13.03      0.00
   -5   11    1      3.75      0.00
   -4   11    1     -2.12      0.00
   -3   11    1     11.87      0.00
   -2   11    1     -3.89      0.00
   -1   11    1     18.23      0.00
    0   11    1    -38.11      0.00
    1   11    1    -22.68      0.00
    2   11    1    -14.42      0.00
    3   11    1     -9.51      0.00
    4   11    1      9.46      0.00
    5   11    1     19.74      0.00
    6   11    1     -8.77      0.00
    7   11    1     -3.15      0.00
    8   11    1    -10.68      0.00
    9   11    1      1.57      0.00
   10   11    1     -0.90      0.00
   11   11    1     -9.23      0.00
   12   11    1     -1.19      0.00
   13   11    1     -8.64      0.00
   14   11    1      0.12      0.00
   15   11    1     -3.78      0.00
   16   11    1     -9.09      0.00
   17   11    1     -6.77      0.00
  -17   12    1     -0.60      0.00
  -16   12    1     -0.40      0.00
  -15   12    1     -2.50      0.00
  -14   12    1     -6.26      0.00
  -13   12    1     -7.07      0.00
  -12   12    1     -6.60      0.00
  -11   12    1     13.31      0.00
  -10   12    1      6.68      0.00
   -9   12    1     -3.02      0.00
   -8   12    1     14.87      0.00
   -7   12    1     -6.60      0.00
   -6   12    1     -9.21      0.00
   -5   12    1    -10.14      0.00
   -4   12    1      2.01      0.00
   -3   12    1    -34.37      0.00
   -2   12    1      9.28      0.00
   -1   12    1     18.87      0.00
    0   12    1    -16.35      0.00
    1   12    1     19.34      0.00
    2   12    1      8.60      0.00
    3   12    1     18.77      0.00
    4   12    1     -0.15      0.00
    5   12    1     12.15      0.00
    6   12    1     -2.20      0.00
    7   12    1      7.49      0.00
    8   12    1     -4.05      0.00
    9   12    1     -6.25      0.00
   10   12    1     -0.33      0.00
   11   12    1     10.69      0.00
   12   12    1     -8.11      0.00
   13   12    1      0.04      0.00
   14   12    1      0.58      0.00
   15   12    1     -0.31      0.00
   16   12    1      0.83      0.00
  -16   13    1      4.77      0.00
  -15   13    1     -3.17      0.00
  -14   13    1     -9.60      0.00
  -13   13    1      2.96      0.00
  -12   13    1     -0.07      0.00
  -11   13    1      1.20      0.00
  -10   13    1     -0.29      0.00
   -9   13    1      2.11      0.00
   -8   13    1     -0.39      0.00
   -7   13    1     -9.20      0.00
   -6   13    1     19.12      0.00
   -5   13    1      6.28      0.00
   -4   13    1     12.34      0.00
   -3   13    1     17.22      0.00
   -2   13    1      8.11      0.00
   -1   13    1      8.03      0.00
    0   13    1      1.07      0.00
    1   13    1      6.57      0.00
    2   13    1    -18.91      0.00
    3   13    1      7.02      0.00
    4   13    1    -12.58      0.00
    5   13    1    -20.98      0.00
    6   13    1     -2.31      0.00
    7   13    1      0.40      0.00
    8   13    1     18.64      0.00
    9   13    1     -0.17      0.00
   10   13    1     -5.28      0.00
   11   13    1     11.00      0.00
   12   13    1    -17.61      0.00
   13   13    1     -4.27      0.00
   14   13    1      5.60      0.00
   15   13    1     -8.18      0.00
   16   13    1      7.09      0.00
  -16   14    1      4.23      0.00
  -15   14    1    -14.75      0.00
  -14   14    1      1.05      0.00
  -13   14    1     10.14      0.00
  -12   14    1     15.16      0.00
  -11   14    1     -1.87      0.00
  -10   14    1     11.33      0.00
   -9   14    1      0.92      0.00
   -8   14    1     -0.92      0.00
   -7   14    1    -13.20      0.00
   -6   14    1      6.41      0.00
   -5   14    1     -1.83      0.00
   -4   14    1    -18.37      0.00
   -3   14    1      9.43      0.00
   -2   14    1    -31.11      0.00
   -1   14    1     -1.02      0.00
    0   14    1      7.87      0.00
    1   14    1     -2.97      0.00
    2   14    1      3.76      0.00
    3   14    1     12.20      0.00
    4   14    1      5.02      0.00
    5   14    1    -19.82      0.00
    6   14    1      2.65      0.00
    7   14    1    -13.85      0.00
    8   14    1     -2.56      0.00
    9   14    1     -5.30      0.00
   10   14    1     -9.95      0.00
   11   14    1     15.28      0.00
   12   14    1     -0.44      0.00
   13   14    1      7.70      0.00
   14   14    1     -8.45      0.00
   15   14    1     -3.96      0.00
   16   14    1      6.03      0.00
  -15   15    1      4.14      0.00
  -14   15    1     -5.56      0.00
  -13   15    1      5.34      0.00
  -12   15    1    -15.35      0.00
  -11   15    1     -1.75      0.00
  -10   15    1     -4.83      0.00
   -9   15    1     -5.44      0.00
   -8   15    1     11.51      0.00
   -7   15    1     12.28      0.00
   -6   15    1      1.78      0.00
   -5   15    1      0.86      0.00
   -4   15    1      1.49      0.00
   -3   15    1      6.51      0.00
   -2   15    1    -11.69      0.00
   -1   15    1     11.70      0.00
    0   15    1     -0.83      0.00
    1   15    1    -17.84      0.00
    2   15    1      1.98      0.00
    3   15    1     -8.28      0.00
    4   15    1     12.90      0.00
    5   15    1      0.07      0.00
    6   15    1      9.50      0.00
    7   15    1     -9.93      0.00
    8   15    1      2.68      0.00
    9   15    1     -3.10      0.00
   10   15    1     -3.21      0.00
   11   15    1     -4.47      0.00
   12   15    1     -6.53      0.00
   13   15    1     -5.15      0.00
   14   15    1     -9.04      0.00
   15   15    1      4.95      0.00
  -15   16    1     -1.96      0.00
  -14   16    1      5.07      0.00
  -13   16    1     -3.85      0.00
  -12   16    1      5.63      0.00
  -11   16    1     17.36      0.00
  -10   16    1     -2.02      0.00
   -9   16    1      1.79      0.00
   -8   16    1     -3.96      0.00
   -7   16    1    -16.50      0.00
   -6   16    1    -14.20      0.00
   -5   16    1    -12.79      0.00
   -4   16    1     -0.27      0.00
   -3   16    1     -3.07      0.00
   -2   16    1    -11.47      0.00
   -1   16    1     20.23      0.00
    0   16    1     -6.78      0.00
    1   16    1     19.76      0.00
    2   16    1     10.34      0.00
    3   16    1    -11.11      0.00
    4   16    1      6.08      0.00
    5   16    1     -1.96      0.00
    6   16    1    -10.87      0.00
    7   16    1    -19.53      0.00
    8   16    1     -5.59      0.00
    9   16    1     -2.10      0.00
   10   16    1      5.16      0.00
   11   16    1      0.60      0.00
   12   16    1     -1.11      0.00
   13   16    1     -2.63      0.00
   14   16    1     -8.14      0.00
   15   16    1     -1.06      0.00
  -14   17    1      1.74      0.00
  -13   17    1     -1.84      0.00
  -12   17    1     -0.81      0.00
  -11   17    1      2.11      0.00
  -10   17    1     -9.76      0.00
   -9   17    1      1.48      0.00
   -8   17    1      0.97      0.00
   -7   17    1      0.02      0.00
   -6   17    1     10.69      0.00
   -5   17    1     15.28      0.00
   -4   17    1     10.53      0.00
   -3   17    1     -0.39      0.00
   -2   17    1     -4.21      0.00
   -1   17    1      4.51      0.00
    0   17    1     -5.04      0.00
    1   17    1     14.41      0.00
    2   17    1     -6.56      0.00
    3   17    1     -8.68      0.00
    4   17    1      4.29      0.00
    5   17    1     -2.11      0.00
    6   17    1     13.84      0.00
    7   17    1     -0.77      0.00
    8   17    1     13.50      0.00
    9   17    1      1.58      0.00
   10   17    1      6.98      0.00
   11   17    1     -1.38      0.00
   12   17    1     -2.80      0.00
   13   17    1      6.52      0.00
   14   17    1      4.14      0.00
  -14   18    1     -3.87      0.00
  -13   18    1    -10.85      0.00
  -12   18    1      6.90      0.00
  -11   18    1    -23.41      0.00
  -10   18    1    -20.35      0.00
   -9   18    1     -2.75      0.00
   -8   18    1     -7.30      0.00
   -7   18    1     -6.25      0.00
   -6   18    1     -6.21      0.00
   -5   18    1    -12.46      0.00
   -4   18    1     -7.70      0.00
   -3   18    1     -4.67      0.00
   -2   18    1     13.51      0.00
   -1   18    1      0.72      0.00
    0   18    1      7.12      0.00
    1   18    1      6.05      0.00
    2   18    1     -0.30      0.00
    3   18    1     12.65      0.00
    4   18    1      5.77      0.00
    5   18    1    -10.15      0.00
    6   18    1     12.24      0.00
    7   18    1      1.22      0.00
    8   18    1      1.22      0.00
    9   18    1    -10.55      0.00
   10   18    1     -4.46      0.00
   11   18    1     -5.77      0.00
   12   18    1     -2.05      0.00
   13   18    1     -3.16      0.00
   14   18    1      8.92      0.00
  -13   19    1      2.07      0.00
  -12   19    1     -2.99      0.00
  -11   19    1     -7.71      0.00
  -10   19    1      2.93      0.00
   -9   19    1    -12.20      0.00
   -8   19    1      6.78      0.00
   -7   19    1      3.86      0.00
   -6   19    1      3.79      0.00
   -5   19    1     -8.97      0.00
   -4   19    1     -1.02      0.00
   -3   19    1      1.64      0.00
   -2   19    1     -1.78      0.00
   -1   19    1     -4.77      0.00
    0   19    1      1.59      0.00
    1   19    1     -8.07      0.00
    2   19    1     -2.66      0.00
    3   19    1      3.98      0.00
    4   19    1      2.86      0.00
    5   19    1     -6.50      0.00
    6   19    1      9.00      0.00
    7   19    1     -0.31      0.00
    8   19    1      3.97      0.00
    9   19    1     -0.89      0.00
   10   19    1     -1.02      0.00
   11   19    1      3.70      0.00
   12   19    1      1.51      0.00
   13   19    1     -9.75      0.00
  -12   20    1    -12.90      0.00
  -11   20    1     10.61      0.00
  -10   20    1      0.30      0.00
   -9   20    1     -7.16      0.00
   -8   20    1      4.40      0.00
   -7   20    1     -6.73      0.00
   -6   20    1     -1.66      0.00
   -5   20    1     -3.27      0.00
   -4   20    1      0.58      0.00
   -3   20    1      2.87      0.00
   -2   20    1      5.22      0.00
   -1   20    1      7.41      0.00
    0   20    1     -3.30      0.00
    1   20    1      3.50      0.00
    2   20    1     -3.71      0.00
    3   20    1      2.92      0.00
    4   20    1     -6.96      0.00
    5   20    1      0.97      0.00
    6   20    1      0.56      0.00
    7   20    1    -10.63      0.00
    8   20    1     -5.28      0.00
    9   20    1     -1.82      0.00
   10   20    1     23.30      0.00
   11   20    1     -2.29      0.00
   12   20    1     -8.26      0.00
  -12   21    1     16.48      0.00
  -11   21    1      5.31      0.00
  -10   21    1     -2.83      0.00
   -9   21    1     -1.57      0.00
   -8   21    1      2.51      0.00
   -7   21    1      9.13      0.00
   -6   21    1     -1.72      0.00
   -5   21    1    -12.79      0.00
   -4   21    1      4.77      0.00
   -3   21    1    -14.67      0.00
   -2   21    1     -0.56      0.00
   -1   21    1     -0.93      0.00
    0   21    1     -8.61      0.00
    1   21    1     -3.03      0.00
    2   21    1      1.42      0.00
    3   21    1     -9.22      0.00
    4   21    1      0.21      0.00
    5   21    1      3.43      0.00
    6   21    1     -0.65      0.00
    7   21    1    -10.28      0.00
    8   21    1      1.98      0.00
    9   21    1     -2.81      0.00
   10   21    1    -12.53      0.00
   11   21    1    -10.68      0.00
  -11   22    1     11.98      0.00
  -10   22    1      2.46      0.00
   -9   22    1      2.27      0.00
   -8   22    1      0.63      0.00
   -7   22    1     -1.79      0.00
   -6   22    1     -5.39      0.00
   -5   22    1     -3.99      0.00
   -4   22    1     -2.60      0.00
   -3   22    1     -4.42      0.00
   -2   22    1     11.99      0.00
   -1   22    1     -5.84      0.00
    0   22    1     10.80      0.00
    1   22    1      7.96      0.00
    2   22    1     -2.15      0.00
    3   22    1     -2.01      0.00
    4   22    1      2.95      0.00
    5   22    1      2.06      0.00
    6   22    1     -4.66      0.00
    7   22    1     -3.09      0.00
    8   22    1     -0.64      0.00
    9   22    1      4.86      0.00
   10   22    1     -8.03      0.00
  -10   23    1     -3.28      0.00
   -9   23    1    -10.50      0.00
   -8   23    1      5.15      0.00
   -7   23    1    -19.88      0.00
   -6   23    1    -15.35      0.00
   -5   23    1      6.03      0.00
   -4   23    1     -0.37      0.00
   -3   23    1      6.88      0.00
   -2   23    1     -0.52      0.00
   -1   23    1     -4.51      0.00
    0   23    1      9.71      0.00
    1   23    1      7.28      0.00
    2   23    1     -6.54      0.00
    3   23    1     -8.39      0.00
    4   23    1     -7.95      0.00
    5   23    1      1.01      0.00
    6   23    1      4.44      0.00
    7   23    1     12.83      0.00
    8   23    1      5.92      0.00
    9   23    1     -0.25      0.00
   -8   24    1     -1.82      0.00
   -7   24    1     -9.60      0.00
   -6   24    1     16.23      0.00
   -5   24    1     -1.00      0.00
   -4   24    1      6.00      0.00
   -3   24    1    -11.74      0.00
   -2   24    1      1.85      0.00
   -1   24    1     -6.70      0.00
    0   24    1      9.35      0.00
    1   24    1     -8.77      0.00
    2   24    1      7.64      0.00
    3   24    1     -2.42      0.00
    4   24    1    -12.60      0.00
    5   24    1     -4.80      0.00
    6   24    1      1.28      0.00
    7   24    1      1.28      0.00
    8   24    1      7.81      0.00
   -7   25    1      8.78      0.00
   -6   25    1      6.54      0.00
   -5   25    1      2.20      0.00
   -4   25    1      4.04      0.00
   -3   25    1      6.12      0.00
   -2   25    1     12.38      0.00
    1   25    1      3.52      0.00
    2   25    1     -9.02      0.00
    3   25    1     -6.99      0.00
    4   25    1      3.51      0.00
    5   25    1     -0.92      0.00
    6   25    1      7.23      0.00
    7   25    1      5.96      0.00
   -5   26    1     12.01      0.00
   -4   26    1     14.00      0.00
    2   26    1      7.51      0.00
    3   26    1     -0.13      0.00
    4   26    1      1.90      0.00
    5   26    1     11.13      0.00
  -18    0    2      0.31      0.00
  -16    0    2     -3.35      0.00
  -14    0    2     18.66      0.00
  -12    0    2      2.75      0.00
  -10    0    2      1.13      0.00
   -8    0    2     -7.34      0.00
   -6    0    2    -53.27      0.00
   -4    0    2      9.38      0.00
   -2    0    2    309.28      0.00
    0    0    2    467.33      0.00
    2    0    2     65.76      0.00
    4    0    2     -7.19      0.00
    6    0    2     46.97      0.00
    8    0    2    -33.00      0.00
   10    0    2     -0.10      0.00
   12    0    2     -1.44      0.00
   14    0    2     20.56      0.00
   16    0    2      1.47      0.00
   18    0    2      0.19      0.00
  -19    1    2     -5.21      0.00
  -18    1    2      9.23      0.00
  -17    1    2      6.50      0.00
  -16    1    2     -3.11      0.00
  -15    1    2     -5.12      0.00
  -14    1    2     -9.34      0.00
  -13    1    2    -12.62      0.00
  -12    1    2    -13.50      0.00
  -11    1    2     -4.73      0.00
  -10    1    2     16.91      0.00
   -9    1    2     18.69      0.00
   -8    1    2     -6.57      0.00
   -7    1    2     61.97      0.00
   -6    1    2     -7.51      0.00
   -5    1    2     54.72      0.00
   -4    1    2     80.98      0.00
   -3    1    2    -20.75      0.00
   -2    1    2   -115.88      0.00
   -1    1    2   -147.57      0.00
    0    1    2    122.49      0.00
    1    1    2    -89.17      0.00
    2    1    2    111.74      0.00
    3    1    2    -13.37      0.00
    4    1    2     16.96      0.00
    5    1    2     -9.06      0.00
    6    1    2     15.86      0.00
    7    1    2     18.06      0.00
    8    1    2    -14.88      0.00
    9    1    2      8.77      0.00
   10    1    2     -6.12      0.00
   11    1    2      1.18      0.00
   12    1    2    -10.33      0.00
   13    1    2     -5.22      0.00
   14    1    2      8.94      0.00
   15    1    2     -3.77      0.00
   16    1    2     -0.13      0.00
   17    1    2     -2.91      0.00
   18    1    2     10.63      0.00
  -19    2    2      3.22      0.00
  -18    2    2     -6.15      0.00
  -17    2    2      2.72      0.00
  -16    2    2      2.61      0.00
  -15    2    2      6.73      0.00
  -14    2    2     -8.85      0.00
  -13    2    2      2.20      0.00
  -12    2    2     17.84      0.00
  -11    2    2     -3.06      0.00
  -10    2    2      9.27      0.00
   -9    2    2    -12.17      0.00
   -8    2    2    -23.66      0.00
   -7    2    2      0.60      0.00
   -6    2    2    -76.80      0.00
   -5    2    2      0.90      0.00
   -4    2    2    -80.66      0.00
   -3    2    2    123.64      0.00
   -2    2    2   -129.89      0.00
   -1    2    2    -29.28      0.00
    0    2    2    228.87      0.00
    1    2    2    -22.81      0.00
    2    2    2     28.92      0.00
    4    2    2     22.35      0.00
    5    2    2    -28.76      0.00
    6    2    2    -31.53      0.00
    7    2    2     -9.74      0.00
    8    2    2    -12.71      0.00
    9    2    2      8.17      0.00
   10    2    2     -5.79      0.00
   11    2    2     12.47      0.00
   12    2    2     11.35      0.00
   13    2    2      3.34      0.00
   14    2    2      4.56      0.00
   15    2    2      0.45      0.00
   16    2    2     -1.68      0.00
   17    2    2     -3.68      0.00
   18    2    2      1.77      0.00
  -19    3    2      2.50      0.00
  -18    3    2     -0.26      0.00
  -17    3    2      2.41      0.00
  -16    3    2     -3.45      0.00
  -15    3    2      3.88      0.00
  -14    3    2     -4.26      0.00
  -13    3    2     -5.29      0.00
  -12    3    2      8.93      0.00
  -11    3    2    -25.09      0.00
  -10    3    2      0.09      0.00
   -9    3    2    -23.00      0.00
   -8    3    2      2.63      0.00
   -7    3    2      0.70      0.00
   -6    3    2     -9.25      0.00
   -5    3    2     67.70      0.00
   -3    3    2     35.52      0.00
   -2    3    2    -41.73      0.00
   -1    3    2    -54.86      0.00
    0    3    2     -7.94      0.00
    1    3    2    -61.80      0.00
    2    3    2     -4.09      0.00
    4    3    2     85.96      0.00
    5    3    2     -0.19      0.00
    6    3    2     40.28      0.00
    7    3    2     23.03      0.00
    8    3    2     -5.22      0.00
    9    3    2     11.24      0.00
   10    3    2     -9.84      0.00
   11    3    2     -8.18      0.00
   12    3    2     -6.47      0.00
   13    3    2     -7.32      0.00
   14    3    2     -8.47      0.00
   15    3    2     -4.35      0.00
   16    3    2     -1.77      0.00
   17    3    2     13.56      0.00
   18    3    2     -1.42      0.00
  -19    4    2     -7.08      0.00
  -18    4    2     -4.66      0.00
  -17    4    2     -4.14      0.00
  -16    4    2     -4.01      0.00
  -15    4    2      0.95      0.00
  -14    4    2     13.38      0.00
  -13    4    2     -8.20      0.00
  -12    4    2     -6.35      0.00
  -11    4    2     -7.90      0.00
  -10    4    2     12.57      0.00
   -9    4    2      1.27      0.00
   -8    4    2     -4.55      0.00
   -7    4    2      3.67      0.00
   -6    4    2     10.51      0.00
   -5    4    2     -9.92      0.00
   -4    4    2      5.95      0.00
   -3    4    2    -23.03      0.00
   -2    4    2     85.20      0.00
   -1    4    2     -6.68      0.00
    0    4    2     -1.52      0.00
    1    4    2     -0.97      0.00
    2    4    2      3.16      0.00
    3    4    2    -11.57      0.00
    4    4    2      6.59      0.00
    5    4    2    -36.10      0.00
    6    4    2    -16.55      0.00
    7    4    2    -15.33      0.00
    8    4    2    -15.93      0.00
    9    4    2      7.51      0.00
   10    4    2      3.99      0.00
   11    4    2      7.07      0.00
   12    4    2     -4.45      0.00
   13    4    2     -0.07      0.00
   14    4    2      3.59      0.00
   15    4    2     -1.84      0.00
   16    4    2      2.69      0.00
   17    4    2      5.00      0.00
   18    4    2     -5.66      0.00
  -18    5    2      3.54      0.00
  -17    5    2      6.36      0.00
  -16    5    2      0.32      0.00
  -15    5    2     -2.63      0.00
  -14    5    2      3.77      0.00
  -13    5    2     -3.91      0.00
  -12    5    2     -2.91      0.00
  -11    5    2      3.21      0.00
  -10    5    2      9.63      0.00
   -9    5    2     -0.45      0.00
   -8    5    2     18.06      0.00
   -7    5    2     -5.76      0.00
   -6    5    2     15.24      0.00
   -5    5    2    -12.49      0.00
   -4    5    2     -4.48      0.00
   -3    5    2     -7.18      0.00
   -2    5    2    -28.05      0.00
   -1    5    2     90.62      0.00
    0    5    2    -16.91      0.00
    1    5    2     10.48      0.00
    2    5    2     46.12      0.00
    3    5    2      1.09      0.00
    4    5    2     10.05      0.00
    5    5    2     11.79      0.00
    6    5    2      6.24      0.00
    7    5    2     11.23      0.00
    8    5    2     16.72      0.00
    9    5    2     12.84      0.00
   10    5    2     -4.62      0.00
   11    5    2     10.42      0.00
   12    5    2     -3.92      0.00
   13    5    2      0.45      0.00
   14    5    2      5.86      0.00
   15    5    2     -2.93      0.00
   16    5    2     -0.71      0.00
   17    5    2     -5.21      0.00
   18    5    2      3.20      0.00
  -18    6    2     -5.68      0.00
  -17    6    2     -5.41      0.00
  -16    6    2     -4.07      0.00
  -15    6    2      8.98      0.00
  -14    6    2     -3.32      0.00
  -13    6    2     12.23      0.00
  -12    6    2     10.50      0.00
  -11    6    2     -8.27      0.00
  -10    6    2      5.83      0.00
   -9    6    2    -25.22      0.00
   -8    6    2     18.39      0.00
   -7    6    2    -19.42      0.00
   -6    6    2     -2.66      0.00
   -5    6    2    -12.16      0.00
   -4    6    2     19.44      0.00
   -3    6    2    -22.76      0.00
   -2    6    2    -80.29      0.00
   -1    6    2     82.81      0.00
    1    6    2    -15.45      0.00
    2    6    2     17.07      0.00
    3    6    2     -4.00      0.00
    4    6    2    -37.41      0.00
    5    6    2    -20.53      0.00
    6    6    2    -16.31      0.00
    7    6    2     -1.08      0.00
    8    6    2     -1.38      0.00
    9    6    2      4.46      0.00
   10    6    2     -5.94      0.00
   11    6    2     10.18      0.00
   12    6    2     11.46      0.00
   13    6    2     -2.03      0.00
   14    6    2      0.33      0.00
   15    6    2      3.19      0.00
   16    6    2     -6.43      0.00
   17    6    2     -3.72      0.00
   18    6    2      1.30      0.00
  -18    7    2     -4.18      0.00
  -17    7    2      6.01      0.00
  -16    7    2     -1.37      0.00
  -15    7    2      8.01      0.00
  -14    7    2     -9.05      0.00
  -13    7    2      1.45      0.00
  -12    7    2     -6.52      0.00
  -11    7    2    -14.59      0.00
  -10    7    2      4.00      0.00
   -9    7    2     -4.08      0.00
   -8    7    2     28.00      0.00
   -7    7    2     -6.41      0.00
   -6    7    2     24.76      0.00
   -5    7    2    -11.16      0.00
   -4    7    2     -2.36      0.00
   -3    7    2     15.73      0.00
   -2    7    2    -52.73      0.00
   -1    7    2    -33.06      0.00
    0    7    2    -31.86      0.00
    1    7    2    -63.60      0.00
    2    7    2     10.01      0.00
    3    7    2    -11.54      0.00
    4    7    2    -11.30      0.00
    5    7    2     17.66      0.00
    6    7    2     16.78      0.00
    7    7    2     31.13      0.00
    8    7    2     -5.13      0.00
    9    7    2     -5.60      0.00
   10    7    2     -3.40      0.00
   11    7    2     -5.24      0.00
   12    7    2      2.29      0.00
   13    7    2     -4.77      0.00
   14    7    2     -3.91      0.00
   15    7    2      8.61      0.00
   16    7    2     -3.51      0.00
   17    7    2     10.46      0.00
   18    7    2      0.64      0.00
  -18    8    2     -7.54      0.00
  -17    8    2      2.64      0.00
  -16    8    2      1.93      0.00
  -15    8    2      7.82      0.00
  -14    8    2      0.55      0.00
  -13    8    2      0.16      0.00
  -12    8    2      1.72      0.00
  -11    8    2      1.83      0.00
  -10    8    2     15.20      0.00
   -9    8    2     -2.99      0.00
   -8    8    2      5.40      0.00
   -7    8    2    -36.49      0.00
   -6    8    2      8.34      0.00
   -5    8    2    -10.59      0.00
   -4    8    2     -0.17      0.00
   -3    8    2     42.06      0.00
   -2    8    2     50.45      0.00
   -1    8    2      7.12      0.00
    0    8    2    -25.98      0.00
    1    8    2     24.97      0.00
    2    8    2      8.62      0.00
    3    8    2     24.40      0.00
    4    8    2     -1.79      0.00
    5    8    2      3.92      0.00
    6    8    2      2.96      0.00
    7    8    2    -13.43      0.00
    8    8    2      2.92      0.00
    9    8    2     -5.01      0.00
   10    8    2     16.24      0.00
   11    8    2     -8.66      0.00
   12    8    2     -0.51      0.00
   13    8    2     -1.68      0.00
   14    8    2      3.80      0.00
   15    8    2     -7.23      0.00
   16    8    2     -2.64      0.00
   17    8    2     -3.74      0.00
  -18    9    2     -8.62      0.00
  -17    9    2     -1.74      0.00
  -16    9    2     -7.44      0.00
  -15    9    2     -6.07      0.00
  -14    9    2      1.13      0.00
  -13    9    2     -3.41      0.00
  -12    9    2     -1.96      0.00
  -11    9    2     -5.23      0.00
  -10    9    2      2.78      0.00
   -9    9    2      1.33      0.00
   -8    9    2     -5.56      0.00
   -7    9    2      0.38      0.00
   -6    9    2      8.40      0.00
   -5    9    2      8.38      0.00
   -4    9    2      8.58      0.00
   -3    9    2    -32.83      0.00
   -2    9    2     -1.72      0.00
   -1    9    2     18.05      0.00
    0    9    2    -31.50      0.00
    1    9    2     12.64      0.00
    2    9    2    -36.56      0.00
    3    9    2      7.43      0.00
    4    9    2    -23.59      0.00
    5    9    2     -9.19      0.00
    6    9    2     -9.96      0.00
    7    9    2    -11.84      0.00
    8    9    2      8.34      0.00
    9    9    2     -9.11      0.00
   10    9    2      6.59      0.00
   11    9    2     -5.68      0.00
   12    9    2    -10.67      0.00
   13    9    2     -7.19      0.00
   14    9    2      4.22      0.00
   15    9    2     -5.22      0.00
   16    9    2     -9.90      0.00
   17    9    2     -5.80      0.00
  -17   10    2     -3.33      0.00
  -16   10    2      2.46      0.00
  -15   10    2      2.94      0.00
  -14   10    2      1.95      0.00
  -13   10    2      2.65      0.00
  -12   10    2      4.10      0.00
  -11   10    2     -8.60      0.00
  -10   10    2    -17.11      0.00
   -9   10    2     -3.41      0.00
   -8   10    2    -21.79      0.00
   -7   10    2     -0.32      0.00
   -6   10    2     -2.71      0.00
   -5   10    2    -17.20      0.00
   -4   10    2     16.49      0.00
   -3   10    2    -12.44      0.00
   -2   10    2    -21.64      0.00
   -1   10    2     46.98      0.00
    0   10    2     20.87      0.00
    1   10    2     27.15      0.00
    2   10    2     20.40      0.00
    3   10    2     27.84      0.00
    4   10    2     13.81      0.00
    5   10    2     14.83      0.00
    6   10    2     18.37      0.00
    7   10    2      0.07      0.00
    8   10    2      3.86      0.00
    9   10    2     -0.38      0.00
   10   10    2     -3.05      0.00
   11   10    2      3.96      0.00
   12   10    2      5.70      0.00
   13   10    2      8.06      0.00
   14   10    2     -3.80      0.00
   15   10    2      7.56      0.00
   16   10    2     -4.48      0.00
   17   10    2     -0.20      0.00
  -17   11    2     -6.81      0.00
  -16   11    2     -4.03      0.00
  -15   11    2     -5.66      0.00
  -14   11    2      4.02      0.00
  -13   11    2     -4.43      0.00
  -12   11    2     -0.99      0.00
  -11   11    2     -1.46      0.00
  -10   11    2     12.07      0.00
   -9   11    2     10.92      0.00
   -8   11    2     22.50      0.00
   -7   11    2     14.26      0.00
   -6   11    2     12.36      0.00
   -5   11    2      4.50      0.00
   -4   11    2     -4.40      0.00
   -3   11    2     19.62      0.00
   -2   11    2    -39.32      0.00
   -1   11    2    -20.16      0.00
    0   11    2     -9.67      0.00
    1   11    2    -16.55      0.00
    2   11    2     -1.41      0.00
    3   11    2      6.19      0.00
    4   11    2      0.69      0.00
    5   11    2      4.65      0.00
    6   11    2     -6.86      0.00
    7   11    2     -0.87      0.00
    8   11    2      2.33      0.00
    9   11    2      4.05      0.00
   10   11    2    -10.30      0.00
   11   11    2     -1.55      0.00
   12   11    2     10.45      0.00
   13   11    2     -3.38      0.00
   14   11    2      7.19      0.00
   15   11    2     -4.76      0.00
   16   11    2      1.69      0.00
   17   11    2     -4.52      0.00
  -17   12    2     -9.54      0.00
  -16   12    2     14.55      0.00
  -15   12    2      1.81      0.00
  -14   12    2     -1.90      0.00
  -13   12    2      3.18      0.00
  -12   12    2      4.18      0.00
  -11   12    2     15.91      0.00
  -10   12    2      7.84      0.00
   -9   12    2     -7.55      0.00
   -8   12    2    -21.14      0.00
   -7   12    2    -11.25      0.00
   -6   12    2    -24.16      0.00
   -5   12    2     -4.51      0.00
   -4   12    2    -19.05      0.00
   -3   12    2     14.10      0.00
   -2   12    2     15.25      0.00
   -1   12    2    -17.47      0.00
    0   12    2      4.36      0.00
    1   12    2      6.25      0.00
    2   12    2    -13.69      0.00
    3   12    2    -26.43      0.00
    4   12    2    -13.17      0.00
    5   12    2    -12.85      0.00
    6   12    2     -9.29      0.00
    7   12    2     -0.46      0.00
    8   12    2     -2.66      0.00
    9   12    2      8.92      0.00
   10   12    2      8.33      0.00
   11   12    2     -1.02      0.00
   12   12    2      3.95      0.00
   13   12    2      5.23      0.00
   14   12    2      1.36      0.00
   15   12    2      4.34      0.00
   16   12    2      7.90      0.00
  -16   13    2      4.36      0.00
  -15   13    2      2.57      0.00
  -14   13    2     -0.52      0.00
  -13   13    2      3.38      0.00
  -12   13    2     -8.84      0.00
  -11   13    2     10.39      0.00
  -10   13    2    -12.02      0.00
   -9   13    2      1.68      0.00
   -8   13    2      0.53      0.00
   -7   13    2     21.18      0.00
   -6   13    2     19.18      0.00
   -5   13    2      3.82      0.00
   -4   13    2     14.62      0.00
   -3   13    2     15.47      0.00
   -2   13    2      6.66      0.00
   -1   13    2    -11.49      0.00
    0   13    2     -5.40      0.00
    1   13    2     18.20      0.00
    2   13    2     -9.20      0.00
    3   13    2    -13.84      0.00
    4   13    2      4.54      0.00
    5   13    2      4.65      0.00
    6   13    2      6.06      0.00
    7   13    2     -5.66      0.00
    8   13    2      3.84      0.00
    9   13    2     -3.76      0.00
   10   13    2     -7.79      0.00
   11   13    2      0.00      0.00
   12   13    2     -4.31      0.00
   13   13    2      1.39      0.00
   14   13    2     -0.33      0.00
   15   13    2     -0.99      0.00
   16   13    2     -6.93      0.00
  -16   14    2      3.43      0.00
  -15   14    2     -0.72      0.00
  -14   14    2     11.47      0.00
  -13   14    2      1.46      0.00
  -12   14    2     -2.04      0.00
  -11   14    2     -3.41      0.00
  -10   14    2    -12.16      0.00
   -9   14    2      3.19      0.00
   -8   14    2     -9.45      0.00
   -7   14    2      0.63      0.00
   -6   14    2     -6.97      0.00
   -5   14    2     -4.82      0.00
   -4   14    2     10.10      0.00
   -3   14    2    -10.64      0.00
   -2   14    2     -5.81      0.00
   -1   14    2      4.54      0.00
    0   14    2      1.42      0.00
    1   14    2      2.90      0.00
    2   14    2     -1.05      0.00
    3   14    2      2.09      0.00
    4   14    2     -7.34      0.00
    5   14    2     -0.20      0.00
    6   14    2     13.03      0.00
    7   14    2     -5.43      0.00
    8   14    2      1.92      0.00
    9   14    2      0.16      0.00
   10   14    2    -11.07      0.00
   11   14    2      4.86      0.00
   12   14    2      6.99      0.00
   13   14    2     12.45      0.00
   14   14    2     -1.43      0.00
   15   14    2     -5.25      0.00
   16   14    2     -0.14      0.00
  -16   15    2    -12.26      0.00
  -15   15    2      9.40      0.00
  -14   15    2      6.43      0.00
  -13   15    2     -3.80      0.00
  -12   15    2     -5.04      0.00
  -11   15    2      5.99      0.00
  -10   15    2      6.33      0.00
   -9   15    2      3.91      0.00
   -8   15    2     -1.88      0.00
   -7   15    2     -0.01      0.00
   -6   15    2     -9.42      0.00
   -5   15    2    -11.67      0.00
   -4   15    2     -6.57      0.00
   -3   15    2      6.20      0.00
   -2   15    2     -0.82      0.00
   -1   15    2      9.99      0.00
    0   15    2     -6.66      0.00
    1   15    2     -6.01      0.00
    2   15    2     13.96      0.00
    3   15    2      6.38      0.00
    4   15    2      6.61      0.00
    5   15    2      5.64      0.00
    6   15    2     19.46      0.00
    7   15    2     -1.98      0.00
    8   15    2      8.03      0.00
    9   15    2      8.82      0.00
   10   15    2      6.04      0.00
   11   15    2     -2.83      0.00
   12   15    2    -11.66      0.00
   13   15    2     -3.85      0.00
   14   15    2     12.41      0.00
   15   15    2      0.62      0.00
  -15   16    2     -4.81      0.00
  -14   16    2      5.37      0.00
  -13   16    2    -12.83      0.00
  -12   16    2      0.85      0.00
  -11   16    2     -2.27      0.00
  -10   16    2     -2.01      0.00
   -9   16    2     -5.92      0.00
   -8   16    2     -4.38      0.00
   -7   16    2      1.58      0.00
   -6   16    2     10.83      0.00
   -5   16    2      3.13      0.00
   -4   16    2      6.52      0.00
   -3   16    2     12.39      0.00
   -2   16    2      9.38      0.00
   -1   16    2     10.00      0.00
    0   16    2     -0.24      0.00
    1   16    2      1.11      0.00
    2   16    2      3.58      0.00
    3   16    2     -8.12      0.00
    4   16    2     -0.37      0.00
    5   16    2    -13.38      0.00
    6   16    2     -8.30      0.00
    7   16    2      3.43      0.00
    8   16    2     -0.51      0.00
    9   16    2     -1.49      0.00
   10   16    2      1.69      0.00
   11   16    2      1.33      0.00
   12   16    2     -5.68      0.00
   13   16    2      6.25      0.00
   14   16    2     -5.69      0.00
   15   16    2      6.04      0.00
  -15   17    2     -4.23      0.00
  -14   17    2      5.53      0.00
  -13   17    2      5.92      0.00
  -12   17    2      5.86      0.00
  -11   17    2      3.98      0.00
  -10   17    2      1.02      0.00
   -9   17    2     -0.61      0.00
   -8   17    2      7.01      0.00
   -7   17    2     -1.58      0.00
   -6   17    2      9.46      0.00
   -5   17    2     -0.56      0.00
   -4   17    2     -4.37      0.00
   -3   17    2     -4.33      0.00
   -2   17    2     -9.23      0.00
   -1   17    2     -5.63      0.00
    0   17    2      0.44      0.00
    1   17    2      9.45      0.00
    2   17    2     -1.35      0.00
    3   17    2      3.08      0.00
    4   17    2      5.88      0.00
    5   17    2     -8.41      0.00
    6   17    2     -2.40      0.00
    7   17    2      6.76      0.00
    8   17    2      6.65      0.00
    9   17    2    -18.92      0.00
   10   17    2     11.96      0.00
   11   17    2     -3.18      0.00
   12   17    2     10.87      0.00
   13   17    2      7.61      0.00
   14   17    2     -7.83      0.00
  -14   18    2     -7.00      0.00
  -13   18    2     -4.08      0.00
  -12   18    2     -5.25      0.00
  -11   18    2      0.02      0.00
  -10   18    2      2.87      0.00
   -9   18    2     10.04      0.00
   -8   18    2      0.58      0.00
   -7   18    2      2.25      0.00
   -6   18    2      0.59      0.00
   -5   18    2     -5.05      0.00
   -4   18    2      7.57      0.00
   -3   18    2     -9.14      0.00
   -2   18    2     10.76      0.00
   -1   18    2     -3.87      0.00
    0   18    2    -12.92      0.00
    1   18    2     -1.99      0.00
    2   18    2    -17.38      0.00
    3   18    2      8.76      0.00
    4   18    2     -2.79      0.00
    5   18    2      6.62      0.00
    6   18    2     -5.88      0.00
    7   18    2    -11.14      0.00
    8   18    2     -0.25      0.00
    9   18    2     -1.75      0.00
   10   18    2     -2.62      0.00
   11   18    2      4.26      0.00
   12   18    2      7.96      0.00
   13   18    2      1.84      0.00
  -13   19    2      4.84      0.00
  -12   19    2      2.57      0.00
  -11   19    2     10.56      0.00
  -10   19    2     11.85      0.00
   -9   19    2      4.62      0.00
   -8   19    2    -14.37      0.00
   -7   19    2      2.72      0.00
   -6   19    2     -1.27      0.00
   -5   19    2     -8.01      0.00
   -4   19    2     15.72      0.00
   -3   19    2      0.76      0.00
   -2   19    2     -3.61      0.00
   -1   19    2      4.44      0.00
    0   19    2     -3.42      0.00
    1   19    2      1.07      0.00
    2   19    2     -5.66      0.00
    3   19    2      0.49      0.00
    4   19    2    -17.86      0.00
    5   19    2      4.10      0.00
    6   19    2     -0.09      0.00
    7   19    2    -14.39      0.00
    8   19    2     -0.44      0.00
    9   19    2      9.70      0.00
   10   19    2     -7.90      0.00
   11   19    2      6.28      0.00
   12   19    2     -2.40      0.00
   13   19    2     -4.75      0.00
  -13   20    2      7.23      0.00
  -12   20    2     -3.86      0.00
  -11   20    2      6.96      0.00
  -10   20    2      0.72      0.00
   -9   20    2     10.21      0.00
   -8   20    2     -0.30      0.00
   -7   20    2      1.45      0.00
   -6   20    2      8.03      0.00
   -5   20    2      5.97      0.00
   -4   20    2      3.52      0.00
   -3   20    2      3.82      0.00
   -2   20    2     -7.20      0.00
   -1   20    2      6.70      0.00
    0   20    2      7.54      0.00
    1   20    2      6.47      0.00
    2   20    2     -1.78      0.00
    3   20    2     10.28      0.00
    4   20    2     -7.93      0.00
    5   20    2      6.01      0.00
    6   20    2     -4.41      0.00
    7   20    2     14.58      0.00
    8   20    2     11.36      0.00
    9   20    2      8.08      0.00
   10   20    2     18.06      0.00
   11   20    2    -12.92      0.00
   12   20    2      6.23      0.00
  -12   21    2     10.83      0.00
  -11   21    2    -18.25      0.00
  -10   21    2     -7.30      0.00
   -9   21    2     -8.59      0.00
   -8   21    2     -0.18      0.00
   -7   21    2      2.06      0.00
   -6   21    2     -3.30      0.00
   -5   21    2      7.55      0.00
   -4   21    2     10.27      0.00
   -3   21    2      1.26      0.00
   -2   21    2      0.09      0.00
   -1   21    2     -3.22      0.00
    0   21    2     -1.08      0.00
    1   21    2     -1.33      0.00
    2   21    2      3.55      0.00
    3   21    2      5.57      0.00
    4   21    2     10.51      0.00
    5   21    2     -1.95      0.00
    6   21    2     -5.12      0.00
    7   21    2     11.71      0.00
    8   21    2     -1.32      0.00
    9   21    2    -11.12      0.00
   10   21    2     -2.40      0.00
   11   21    2     -6.90      0.00
  -11   22    2     -0.30      0.00
  -10   22    2     -3.71      0.00
   -9   22    2     10.16      0.00
   -8   22    2     -0.67      0.00
   -7   22    2      0.44      0.00
   -6   22    2      9.50      0.00
   -5   22    2      0.89      0.00
   -4   22    2     -0.82      0.00
   -3   22    2      0.54      0.00
   -2   22    2     14.90      0.00
   -1   22    2     -3.83      0.00
    0   22    2      3.84      0.00
    1   22    2    -11.52      0.00
    2   22    2     -0.77      0.00
    3   22    2     14.82      0.00
    4   22    2     12.22      0.00
    5   22    2     -1.53      0.00
    6   22    2     -0.99      0.00
    7   22    2      2.27      0.00
    8   22    2      3.21      0.00
    9   22    2      5.67      0.00
   10   22    2     -0.31      0.00
  -10   23    2    -11.06      0.00
   -9   23    2      9.71      0.00
   -8   23    2      7.58      0.00
   -7   23    2      9.81      0.00
   -6   23    2     -1.35      0.00
   -5   23    2      8.56      0.00
   -4   23    2     -8.57      0.00
   -3   23    2     -1.25      0.00
   -2   23    2     -5.49      0.00
   -1   23    2      9.17      0.00
    0   23    2     -6.17      0.00
    1   23    2     -4.70      0.00
    2   23    2     -9.52      0.00
    3   23    2      2.21      0.00
    4   23    2     -2.25      0.00
    5   23    2     11.94      0.00
    6   23    2     -3.99      0.00
    7   23    2     -2.44      0.00
    8   23    2     -1.98      0.00
    9   23    2      2.60      0.00
   -8   24    2      4.39      0.00
   -7   24    2      9.60      0.00
   -6   24    2     11.21      0.00
   -5   24    2      3.85      0.00
   -4   24    2      0.85      0.00
   -3   24    2      5.88      0.00
   -2   24    2     -3.77      0.00
   -1   24    2     -2.87      0.00
    0   24    2     -3.62      0.00
    1   24    2    -11.17      0.00
    2   24    2     12.70      0.00
    3   24    2     -2.47      0.00
    4   24    2      4.63      0.00
    5   24    2     -0.54      0.00
    6   24    2      2.71      0.00
    7   24    2     -0.63      0.00
    8   24    2     -5.43      0.00
   -7   25    2      9.55      0.00
   -6   25    2    -14.41      0.00
   -5   25    2     -0.54      0.00
   -4   25    2     -7.02      0.00
   -3   25    2      6.19      0.00
   -2   25    2    -13.43      0.00
    0   25    2     -8.70      0.00
    1   25    2     -0.18      0.00
    2   25    2     -0.96      0.00
    3   25    2     -5.86      0.00
    4   25    2     -7.24      0.00
    5   25    2      1.28      0.00
    6   25    2     -1.20      0.00
   -5   26    2      5.40      0.00
   -4   26    2      4.97      0.00
    2   26    2     14.09      0.00
    3   26    2      8.63      0.00
    4   26    2     -1.29      0.00
  -19    0    3      4.25      0.00
  -17    0    3      3.39      0.00
  -15    0    3      4.95      0.00
  -13    0    3    -16.22      0.00
  -11    0    3      0.88      0.00
   -9    0    3    -10.58      0.00
   -7    0    3     -4.38      0.00
   -5    0    3     22.00      0.00
   -3    0    3     42.45      0.00
   -1    0    3     -6.70      0.00
    1    0    3     -7.02      0.00
    3    0    3    -21.12      0.00
    5    0    3     18.37      0.00
    7    0    3     -9.90      0.00
    9    0    3     17.06      0.00
   11    0    3      4.06      0.00
   13    0    3     -0.33      0.00
   15    0    3      0.15      0.00
   17    0    3     -1.11      0.00
  -19    1    3      4.39      0.00
  -18    1    3      0.38      0.00
  -17    1    3      5.80      0.00
  -16    1    3     -5.81      0.00
  -15    1    3     -1.58      0.00
  -14    1    3     -0.33      0.00
  -13    1    3     -7.02      0.00
  -12    1    3      2.99      0.00
  -11    1    3      8.96      0.00
  -10    1    3      3.47      0.00
   -9    1    3    -11.38      0.00
   -8    1    3     -4.29      0.00
   -7    1    3     -6.74      0.00
   -6    1    3      7.35      0.00
   -5    1    3    -19.61      0.00
   -4    1    3    -17.14      0.00
   -3    1    3    -64.39      0.00
   -2    1    3      6.88      0.00
   -1    1    3    154.66      0.00
    0    1    3     95.70      0.00
    1    1    3    190.48      0.00
    2    1    3    107.07      0.00
    3    1    3    -57.98      0.00
    4    1    3      2.32      0.00
    5    1    3    -11.45      0.00
    6    1    3    -23.70      0.00
    7    1    3      6.94      0.00
    8    1    3     -8.21      0.00
    9    1    3      2.72      0.00
   10    1    3    -12.77      0.00
   11    1    3      8.73      0.00
   12    1    3    -11.07      0.00
   13    1    3      7.89      0.00
   14    1    3     -4.71      0.00
   15    1    3     -9.36      0.00
   16    1    3      6.76      0.00
   17    1    3     -5.53      0.00
   18    1    3      2.23      0.00
  -19    2    3      5.91      0.00
  -18    2    3      4.18      0.00
  -17    2    3      3.60      0.00
  -16    2    3     -0.19      0.00
  -15    2    3      1.58      0.00
  -14    2    3     -0.65      0.00
  -13    2    3     14.55      0.00
  -12    2    3      7.99      0.00
  -11    2    3    -10.67      0.00
  -10    2    3      3.10      0.00
   -9    2    3      0.08      0.00
   -8    2    3      2.41      0.00
   -7    2    3     -2.15      0.00
   -6    2    3    -15.31      0.00
   -5    2    3     13.13      0.00
   -4    2    3    -97.71      0.00
   -3    2    3     77.50      0.00
   -2    2    3     12.28      0.00
   -1    2    3    -41.48      0.00
    0    2    3     -2.73      0.00
    1    2    3    -37.05      0.00
    2    2    3    -25.48      0.00
    3    2    3    -78.73      0.00
    4    2    3     43.59      0.00
    5    2    3     21.05      0.00
    6    2    3    -12.10      0.00
    7    2    3     29.23      0.00
    8    2    3      4.75      0.00
    9    2    3      6.52      0.00
   10    2    3    -15.96      0.00
   11    2    3     16.61      0.00
   12    2    3     -8.54      0.00
   13    2    3      0.87      0.00
   14    2    3      2.47      0.00
   15    2    3    -10.03      0.00
   16    2    3      1.33      0.00
   17    2    3     -5.36      0.00
   18    2    3     -5.56      0.00
  -19    3    3     -0.47      0.00
  -18    3    3     -4.69      0.00
  -17    3    3     -0.03      0.00
  -16    3    3      0.78      0.00
  -15    3    3      3.08      0.00
  -14    3    3     -9.41      0.00
  -13    3    3     12.35      0.00
  -12    3    3      7.93      0.00
  -11    3    3    -30.67      0.00
  -10    3    3     22.46      0.00
   -9    3    3    -15.74      0.00
   -8    3    3     24.03      0.00
   -7    3    3    -20.07      0.00
   -6    3    3      9.89      0.00
   -5    3    3     27.41      0.00
   -3    3    3     34.31      0.00
   -2    3    3     19.25      0.00
   -1    3    3     77.27      0.00
    0    3    3    -38.62      0.00
    1    3    3    -71.62      0.00
    2    3    3      3.60      0.00
    3    3    3     -6.66      0.00
    4    3    3      6.78      0.00
    5    3    3     17.33      0.00
    6    3    3     -1.65      0.00
    7    3    3      1.92      0.00
    8    3    3     -2.02      0.00
    9    3    3     15.83      0.00
   10    3    3    -10.16      0.00
   11    3    3      5.76      0.00
   12    3    3     -1.74      0.00
   13    3    3      3.46      0.00
   14    3    3      2.17      0.00
   15    3    3      2.91      0.00
   16    3    3     -4.70      0.00
   17    3    3     -3.63      0.00
   18    3    3     -0.96      0.00
  -19    4    3      4.14      0.00
  -18    4    3     -6.77      0.00
  -17    4    3      7.75      0.00
  -16    4    3     -5.50      0.00
  -15    4    3      7.08      0.00
  -14    4    3     -5.48      0.00
  -13    4    3     -6.82      0.00
  -12    4    3      9.91      0.00
  -11    4    3      4.61      0.00
  -10    4    3     29.54      0.00
   -9    4    3    -21.93      0.00
   -8    4    3     36.39      0.00
   -7    4    3    -20.94      0.00
   -6    4    3      6.07      0.00
   -5    4    3      4.54      0.00
   -4    4    3     10.59      0.00
   -3    4    3     32.57      0.00
   -2    4    3    -83.16      0.00
   -1    4    3     93.76      0.00
    0    4    3     53.61      0.00
    1    4    3      5.85      0.00
    2    4    3     19.78      0.00
    3    4    3     -9.86      0.00
    4    4    3    -48.72      0.00
    5    4    3    -28.49      0.00
    6    4    3     15.59      0.00
    7    4    3    -14.57      0.00
    8    4    3     -9.54      0.00
    9    4    3      5.58      0.00
   10    4    3     -3.22      0.00
   11    4    3      9.20      0.00
   12    4    3      4.13      0.00
   13    4    3      4.87      0.00
   14    4    3     -6.87      0.00
   15    4    3     -0.15      0.00
   16    4    3      7.53      0.00
   17    4    3     -1.94      0.00
   18    4    3      2.82      0.00
  -19    5    3     -6.91      0.00
  -18    5    3     -2.54      0.00
  -17    5    3      8.13      0.00
  -16    5    3     -0.84      0.00
  -15    5    3     -0.56      0.00
  -14    5    3     -1.64      0.00
  -13    5    3     -4.59      0.00
  -12    5    3      2.53      0.00
  -11    5    3     12.57      0.00
  -10    5    3     14.00      0.00
   -9    5    3    -33.20      0.00
   -8    5    3     19.88      0.00
   -7    5    3    -14.49      0.00
   -6    5    3    -18.09      0.00
   -5    5    3      3.44      0.00
   -4    5    3      5.76      0.00
   -3    5    3     34.88      0.00
   -2    5    3    -34.56      0.00
   -1    5    3    -21.13      0.00
    0    5    3    -70.89      0.00
    1    5    3     23.05      0.00
    2    5    3    -49.91      0.00
    3    5    3    -10.62      0.00
    4    5    3      3.79      0.00
    5    5    3     -7.96      0.00
    6    5    3     34.02      0.00
    7    5    3     -6.59      0.00
    8    5    3     12.89      0.00
    9    5    3     -4.09      0.00
   10    5    3     -0.45      0.00
   11    5    3      9.40      0.00
   12    5    3     -5.04      0.00
   13    5    3      3.37      0.00
   14    5    3      0.40      0.00
   15    5    3      0.22      0.00
   16    5    3     11.76      0.00
   17    5    3     -4.86      0.00
   18    5    3      1.83      0.00
  -18    6    3      4.50      0.00
  -17    6    3      0.23      0.00
  -16    6    3     -4.46      0.00
  -15    6    3     11.05      0.00
  -14    6    3     -5.73      0.00
  -13    6    3     13.00      0.00
  -12    6    3     -5.77      0.00
  -11    6    3    -16.22      0.00
  -10    6    3     -6.79      0.00
   -9    6    3    -14.85      0.00
   -8    6    3     -0.77      0.00
   -7    6    3     -3.92      0.00
   -6    6    3      3.52      0.00
   -5    6    3      8.97      0.00
   -4    6    3     -7.66      0.00
   -3    6    3     -4.79      0.00
   -2    6    3     31.61      0.00
   -1    6    3     -2.71      0.00
    1    6    3     60.34      0.00
    2    6    3    -25.45      0.00
    3    6    3     24.06      0.00
    4    6    3     56.60      0.00
    5    6    3     -9.31      0.00
    6    6    3     10.66      0.00
    7    6    3    -29.62      0.00
    8    6    3      2.78      0.00
    9    6    3     -0.14      0.00
   10    6    3     -5.27      0.00
   11    6    3     -1.75      0.00
   12    6    3    -19.18      0.00
   13    6    3      1.57      0.00
   14    6    3      0.48      0.00
   15    6    3     -5.35      0.00
   16    6    3      4.21      0.00
   17    6    3     -2.81      0.00
   18    6    3     -0.31      0.00
  -18    7    3     -1.33      0.00
  -17    7    3      4.18      0.00
  -16    7    3     -9.49      0.00
  -15    7    3     -1.76      0.00
  -14    7    3    -13.11      0.00
  -13    7    3      5.88      0.00
  -12    7    3      0.37      0.00
  -11    7    3     -1.34      0.00
  -10    7    3     14.04      0.00
   -9    7    3     14.91      0.00
   -8    7    3     14.80      0.00
   -7    7    3    -15.61      0.00
   -6    7    3     44.80      0.00
   -5    7    3    -21.74      0.00
   -4    7    3    -46.08      0.00
   -3    7    3     24.24      0.00
   -2    7    3    -31.04      0.00
   -1    7    3     53.23      0.00
    0    7    3     -1.81      0.00
    1    7    3      7.88      0.00
    2    7    3    -12.75      0.00
    3    7    3    -24.74      0.00
    4    7    3     31.52      0.00
    5    7    3    -21.98      0.00
    6    7    3     10.77      0.00
    7    7    3     -3.42      0.00
    8    7    3      4.66      0.00
    9    7    3      5.79      0.00
   10    7    3      2.74      0.00
   11    7    3      2.86      0.00
   12    7    3    -12.75      0.00
   13    7    3      0.39      0.00
   14    7    3      1.36      0.00
   15    7    3     -2.41      0.00
   16    7    3      2.17      0.00
   17    7    3      9.03      0.00
  -18    8    3     10.14      0.00
  -17    8    3      4.92      0.00
  -16    8    3      3.74      0.00
  -15    8    3      4.38      0.00
  -14    8    3     -7.74      0.00
  -13    8    3      3.04      0.00
  -12    8    3     -9.26      0.00
  -11    8    3      9.95      0.00
  -10    8    3     -5.02      0.00
   -9    8    3     -9.96      0.00
   -8    8    3      8.92      0.00
   -7    8    3    -28.41      0.00
   -6    8    3     18.32      0.00
   -5    8    3    -13.06      0.00
   -4    8    3     -7.75      0.00
   -3    8    3     43.32      0.00
   -2    8    3    -29.46      0.00
   -1    8    3     -2.44      0.00
    0    8    3     49.92      0.00
    1    8    3     47.28      0.00
    2    8    3     37.51      0.00
    3    8    3     14.73      0.00
    4    8    3      3.66      0.00
    5    8    3      5.08      0.00
    6    8    3     12.69      0.00
    7    8    3     -7.76      0.00
    8    8    3      3.22      0.00
    9    8    3     -0.60      0.00
   10    8    3      0.30      0.00
   11    8    3      7.84      0.00
   12    8    3      7.24      0.00
   13    8    3      3.27      0.00
   14    8    3     -3.79      0.00
   15    8    3     -5.54      0.00
   16    8    3     14.65      0.00
   17    8    3     -2.87      0.00
  -18    9    3     -1.70      0.00
  -17    9    3     -3.60      0.00
  -16    9    3     -5.98      0.00
  -15    9    3      6.68      0.00
  -14    9    3      6.43      0.00
  -13    9    3     10.08      0.00
  -12    9    3     -6.83      0.00
  -11    9    3     18.08      0.00
  -10    9    3     -6.39      0.00
   -9    9    3     -8.87      0.00
   -8    9    3     13.64      0.00
   -7    9    3      8.92      0.00
   -6    9    3     -1.91      0.00
   -5    9    3     12.77      0.00
   -4    9    3     14.90      0.00
   -3    9    3      2.26      0.00
   -2    9    3    -13.48      0.00
   -1    9    3     -8.19      0.00
    0    9    3     -3.12      0.00
    1    9    3     -4.78      0.00
    2    9    3    -23.14      0.00
    3    9    3     -5.29      0.00
    4    9    3    -18.22      0.00
    5    9    3     -8.34      0.00
    6    9    3    -11.24      0.00
    7    9    3     -8.58      0.00
    8    9    3      1.99      0.00
    9    9    3     -4.58      0.00
   10    9    3      1.32      0.00
   11    9    3     -6.30      0.00
   12    9    3      5.24      0.00
   13    9    3      0.87      0.00
   14    9    3      6.87      0.00
   15    9    3     -5.85      0.00
   16    9    3      4.70      0.00
   17    9    3     -9.12      0.00
  -18   10    3      4.57      0.00
  -17   10    3     -9.73      0.00
  -16   10    3      3.22      0.00
  -15   10    3      6.93      0.00
  -14   10    3     -1.26      0.00
  -13   10    3      4.89      0.00
  -12   10    3     -6.47      0.00
  -11   10    3     11.36      0.00
  -10   10    3     -8.76      0.00
   -9   10    3      2.78      0.00
   -8   10    3      2.87      0.00
   -7   10    3     17.70      0.00
   -6   10    3      0.86      0.00
   -5   10    3    -20.63      0.00
   -4   10    3     11.51      0.00
   -3   10    3    -22.03      0.00
   -2   10    3     13.41      0.00
   -1   10    3    -10.33      0.00
    0   10    3    -30.68      0.00
    1   10    3     -1.10      0.00
    2   10    3    -15.73      0.00
    3   10    3    -10.03      0.00
    4   10    3      5.18      0.00
    5   10    3     -7.70      0.00
    6   10    3      6.05      0.00
    7   10    3     -4.65      0.00
    8   10    3      5.39      0.00
    9   10    3      3.48      0.00
   10   10    3      4.46      0.00
   11   10    3      1.15      0.00
   12   10    3     -4.34      0.00
   13   10    3     11.65      0.00
   14   10    3      4.98      0.00
   15   10    3     -3.76      0.00
   16   10    3     10.66      0.00
   17   10    3      0.52      0.00
  -17   11    3      6.45      0.00
  -16   11    3      0.62      0.00
  -15   11    3     -2.03      0.00
  -14   11    3     -2.71      0.00
  -13   11    3     11.18      0.00
  -12   11    3     -2.34      0.00
  -11   11    3      4.17      0.00
  -10   11    3     12.29      0.00
   -9   11    3      6.52      0.00
   -8   11    3      0.89      0.00
   -7   11    3     -9.02      0.00
   -6   11    3      7.28      0.00
   -5   11    3    -11.72      0.00
   -4   11    3     16.77      0.00
   -3   11    3     -1.25      0.00
   -2   11    3     34.23      0.00
   -1   11    3      9.46      0.00
    0   11    3      0.65      0.00
    1   11    3    -11.85      0.00
    2   11    3     -8.43      0.00
    3   11    3    -14.39      0.00
    4   11    3    -23.15      0.00
    5   11    3     -8.27      0.00
    6   11    3      3.90      0.00
    7   11    3     -3.81      0.00
    8   11    3      2.29      0.00
    9   11    3     -0.73      0.00
   10   11    3     -9.62      0.00
   11   11    3     15.24      0.00
   12   11    3    -10.60      0.00
   13   11    3     -5.32      0.00
   14   11    3     -6.94      0.00
   15   11    3     -6.20      0.00
   16   11    3      3.47      0.00
  -17   12    3     -6.47      0.00
  -16   12    3     -2.13      0.00
  -15   12    3     -8.83      0.00
  -14   12    3     -4.27      0.00
  -13   12    3      8.97      0.00
  -12   12    3      0.84      0.00
  -11   12    3     -7.81      0.00
  -10   12    3      2.80      0.00
   -9   12    3     -3.19      0.00
   -8   12    3      3.07      0.00
   -7   12    3    -24.06      0.00
   -6   12    3     10.74      0.00
   -5   12    3      4.11      0.00
   -4   12    3      1.64      0.00
   -3   12    3     -7.09      0.00
   -2   12    3    -12.08      0.00
   -1   12    3      9.93      0.00
    0   12    3      3.78      0.00
    1   12    3     -3.88      0.00
    2   12    3      1.40      0.00
    3   12    3     13.63      0.00
    4   12    3     -1.18      0.00
    5   12    3     -3.92      0.00
    6   12    3     10.12      0.00
    7   12    3      2.34      0.00
    8   12    3    -10.25      0.00
    9   12    3      6.18      0.00
   10   12    3     -6.02      0.00
   11   12    3     11.19      0.00
   12   12    3      2.70      0.00
   13   12    3     -0.98      0.00
   14   12    3     -7.64      0.00
   15   12    3      1.15      0.00
   16   12    3      7.88      0.00
  -16   13    3     -5.52      0.00
  -15   13    3      2.02      0.00
  -14   13    3      5.73      0.00
  -13   13    3     -9.36      0.00
  -12   13    3     -7.99      0.00
  -11   13    3     -4.23      0.00
  -10   13    3    -19.90      0.00
   -9   13    3    -16.79      0.00
   -8   13    3     22.94      0.00
   -7   13    3     -4.23      0.00
   -6   13    3     15.72      0.00
   -5   13    3     -1.17      0.00
   -4   13    3     -3.85      0.00
   -3   13    3      6.61      0.00
   -2   13    3     -6.42      0.00
   -1   13    3     10.09      0.00
    0   13    3     10.75      0.00
    1   13    3    -11.05      0.00
    2   13    3      5.29      0.00
    3   13    3     13.51      0.00
    4   13    3     17.55      0.00
    5   13    3      9.36      0.00
    6   13    3     -5.28      0.00
    7   13    3     10.33      0.00
    8   13    3     -1.36      0.00
    9   13    3     11.10      0.00
   10   13    3      1.24      0.00
   11   13    3      3.59      0.00
   12   13    3     -8.92      0.00
   13   13    3     -2.07      0.00
   14   13    3      6.22      0.00
   15   13    3     -5.91      0.00
   16   13    3     -8.43      0.00
  -16   14    3      4.28      0.00
  -15   14    3    -15.50      0.00
  -14   14    3     -3.67      0.00
  -13   14    3      0.49      0.00
  -12   14    3      7.09      0.00
  -11   14    3     10.64      0.00
  -10   14    3      6.77      0.00
   -9   14    3     12.57      0.00
   -8   14    3      7.10      0.00
   -7   14    3     -9.60      0.00
   -6   14    3     -9.86      0.00
   -5   14    3     -4.29      0.00
   -4   14    3     -0.38      0.00
   -3   14    3    -26.46      0.00
   -2   14    3      3.78      0.00
   -1   14    3     12.05      0.00
    0   14    3     11.04      0.00
    1   14    3     -6.96      0.00
    2   14    3      2.94      0.00
    3   14    3      9.47      0.00
    4   14    3     -1.59      0.00
    5   14    3     -3.79      0.00
    6   14    3     -7.22      0.00
    7   14    3     -7.57      0.00
    8   14    3     -8.84      0.00
    9   14    3     -1.81      0.00
   10   14    3      3.54      0.00
   11   14    3      6.33      0.00
   12   14    3     -6.15      0.00
   13   14    3      5.86      0.00
   14   14    3     -4.92      0.00
   15   14    3    -19.22      0.00
  -16   15    3      5.90      0.00
  -15   15    3     -5.35      0.00
  -14   15    3     -2.46      0.00
  -13   15    3     -1.42      0.00
  -12   15    3     -2.80      0.00
  -11   15    3    -10.72      0.00
  -10   15    3      0.28      0.00
   -9   15    3     -1.10      0.00
   -8   15    3    -11.44      0.00
   -7   15    3     -6.17      0.00
   -6   15    3      9.93      0.00
   -5   15    3      5.03      0.00
   -4   15    3     14.65      0.00
   -3   15    3     -4.94      0.00
   -2   15    3      7.20      0.00
   -1   15    3      1.83      0.00
    0   15    3     -3.04      0.00
    1   15    3      7.63      0.00
    2   15    3    -12.63      0.00
    3   15    3     -2.23      0.00
    4   15    3    -13.35      0.00
    5   15    3      3.60      0.00
    6   15    3      3.83      0.00
    7   15    3     -6.03      0.00
    8   15    3     16.20      0.00
    9   15    3     -5.75      0.00
   10   15    3      9.14      0.00
   11   15    3      8.63      0.00
   12   15    3     -3.30      0.00
   13   15    3      6.16      0.00
   14   15    3      8.10      0.00
   15   15    3      4.50      0.00
  -15   16    3      0.84      0.00
  -14   16    3     -1.43      0.00
  -13   16    3     11.70      0.00
  -12   16    3     -3.06      0.00
  -11   16    3      1.19      0.00
  -10   16    3      3.48      0.00
   -9   16    3      5.00      0.00
   -8   16    3      1.96      0.00
   -7   16    3     -3.97      0.00
   -6   16    3     -2.90      0.00
   -5   16    3     -6.47      0.00
   -4   16    3     -3.05      0.00
   -3   16    3     -3.62      0.00
   -2   16    3     -8.87      0.00
   -1   16    3     -3.01      0.00
    0   16    3     -1.69      0.00
    1   16    3     10.13      0.00
    2   16    3      9.43      0.00
    3   16    3      3.36      0.00
    4   16    3      5.01      0.00
    5   16    3     -8.17      0.00
    6   16    3    -13.05      0.00
    7   16    3    -13.78      0.00
    8   16    3     -5.93      0.00
    9   16    3     -7.38      0.00
   10   16    3    -11.53      0.00
   11   16    3     13.16      0.00
   12   16    3      4.01      0.00
   13   16    3      7.68      0.00
   14   16    3    -13.69      0.00
  -15   17    3     -1.28      0.00
  -14   17    3     -4.14      0.00
  -13   17    3      0.75      0.00
  -12   17    3     -0.94      0.00
  -11   17    3     -5.36      0.00
  -10   17    3     -2.79      0.00
   -9   17    3      1.65      0.00
   -8   17    3     12.09      0.00
   -7   17    3      1.79      0.00
   -6   17    3      7.09      0.00
   -5   17    3      3.03      0.00
   -4   17    3     -3.72      0.00
   -3   17    3     11.50      0.00
   -2   17    3    -10.87      0.00
   -1   17    3      6.56      0.00
    0   17    3    -12.83      0.00
    1   17    3     -8.19      0.00
    2   17    3    -14.73      0.00
    3   17    3     -7.24      0.00
    4   17    3     -1.96      0.00
    5   17    3     -0.95      0.00
    6   17    3     13.97      0.00
    7   17    3      5.10      0.00
    8   17    3      3.27      0.00
    9   17    3      1.90      0.00
   10   17    3     10.80      0.00
   11   17    3     -3.72      0.00
   12   17    3      5.46      0.00
   13   17    3     -7.62      0.00
   14   17    3     -4.72      0.00
  -14   18    3      2.51      0.00
  -13   18    3    -18.25      0.00
  -12   18    3      6.55      0.00
  -11   18    3     -2.37      0.00
  -10   18    3     -1.32      0.00
   -9   18    3      2.26      0.00
   -8   18    3     -4.14      0.00
   -7   18    3     -5.83      0.00
   -6   18    3     -3.65      0.00
   -5   18    3     -9.01      0.00
   -4   18    3     -4.64      0.00
   -3   18    3     -3.57      0.00
   -2   18    3      1.74      0.00
   -1   18    3      9.94      0.00
    0   18    3      2.91      0.00
    1   18    3     19.38      0.00
    2   18    3      0.11      0.00
    3   18    3      4.25      0.00
    4   18    3      2.75      0.00
    5   18    3      7.50      0.00
    6   18    3     10.26      0.00
    7   18    3      4.38      0.00
    8   18    3      2.75      0.00
    9   18    3      0.31      0.00
   10   18    3      2.09      0.00
   11   18    3    -22.67      0.00
   12   18    3     -1.53      0.00
   13   18    3     -4.53      0.00
  -13   19    3     -4.10      0.00
  -12   19    3      1.21      0.00
  -11   19    3    -10.56      0.00
  -10   19    3      5.91      0.00
   -9   19    3     -6.56      0.00
   -8   19    3      0.73      0.00
   -7   19    3     20.79      0.00
   -6   19    3      2.52      0.00
   -5   19    3      1.55      0.00
   -4   19    3     16.54      0.00
   -3   19    3     -2.90      0.00
   -2   19    3      1.77      0.00
   -1   19    3     -4.44      0.00
    0   19    3     -6.71      0.00
    1   19    3      2.71      0.00
    2   19    3      8.01      0.00
    3   19    3     -6.31      0.00
    4   19    3     -8.70      0.00
    5   19    3     -3.05      0.00
    6   19    3      7.00      0.00
    7   19    3     -2.80      0.00
    8   19    3      5.26      0.00
    9   19    3     -1.81      0.00
   10   19    3     -3.69      0.00
   11   19    3     -5.04      0.00
   12   19    3     -9.38      0.00
   13   19    3      5.93      0.00
  -13   20    3     -3.11      0.00
  -12   20    3      3.53      0.00
  -11   20    3     11.61      0.00
  -10   20    3     -3.35      0.00
   -9   20    3      5.13      0.00
   -8   20    3      5.97      0.00
   -7   20    3    -16.90      0.00
   -6   20    3     -7.15      0.00
   -5   20    3     -2.19      0.00
   -4   20    3     -7.70      0.00
   -3   20    3     -5.30      0.00
   -2   20    3      5.88      0.00
   -1   20    3      1.26      0.00
    0   20    3      5.38      0.00
    1   20    3      0.33      0.00
    2   20    3      5.78      0.00
    3   20    3      8.33      0.00
    4   20    3      8.29      0.00
    5   20    3      4.95      0.00
    6   20    3     -7.48      0.00
    7   20    3     -2.65      0.00
    8   20    3      0.63      0.00
    9   20    3     -7.52      0.00
   10   20    3     -1.25      0.00
   11   20    3     13.24      0.00
   12   20    3     -3.73      0.00
  -12   21    3      5.91      0.00
  -11   21    3     -5.17      0.00
  -10   21    3      0.68      0.00
   -9   21    3      1.26      0.00
   -8   21    3      9.46      0.00
   -7   21    3     -2.45      0.00
   -6   21    3    -12.28      0.00
   -5   21    3     -0.17      0.00
   -4   21    3     -6.66      0.00
   -3   21    3     -3.99      0.00
   -2   21    3      2.48      0.00
   -1   21    3     -4.46      0.00
    0   21    3     -7.22      0.00
    1   21    3     -0.15      0.00
    2   21    3     -4.92      0.00
    3   21    3     -5.42      0.00
    4   21    3     -2.84      0.00
    5   21    3      5.59      0.00
    6   21    3      2.55      0.00
    7   21    3     -8.85      0.00
    8   21    3     -8.36      0.00
    9   21    3    -13.43      0.00
   10   21    3     -4.82      0.00
   11   21    3      4.87      0.00
  -11   22    3     12.62      0.00
  -10   22    3     10.06      0.00
   -9   22    3    -12.02      0.00
   -8   22    3     -8.60      0.00
   -7   22    3      8.91      0.00
   -6   22    3      5.20      0.00
   -5   22    3     -8.53      0.00
   -4   22    3      0.04      0.00
   -3   22    3    -10.18      0.00
   -2   22    3      1.19      0.00
   -1   22    3     -4.99      0.00
    0   22    3     12.60      0.00
    1   22    3      5.52      0.00
    2   22    3     17.32      0.00
    3   22    3     -6.54      0.00
    4   22    3     -3.67      0.00
    5   22    3     -5.96      0.00
    6   22    3      4.72      0.00
    7   22    3     -8.41      0.00
    8   22    3     -7.67      0.00
    9   22    3      5.11      0.00
   10   22    3     -1.34      0.00
  -10   23    3      1.38      0.00
   -9   23    3     -0.37      0.00
   -8   23    3     -2.75      0.00
   -7   23    3     -6.55      0.00
   -6   23    3     -8.82      0.00
   -5   23    3      2.54      0.00
   -4   23    3      6.93      0.00
   -3   23    3     -6.96      0.00
   -2   23    3      0.95      0.00
   -1   23    3     -9.22      0.00
    0   23    3      5.48      0.00
    1   23    3      1.49      0.00
    2   23    3      0.17      0.00
    3   23    3    -14.87      0.00
    4   23    3     -7.57      0.00
    5   23    3      4.74      0.00
    6   23    3      1.95      0.00
    7   23    3     -5.17      0.00
    8   23    3     -1.84      0.00
    9   23    3      7.53      0.00
   -8   24    3     -1.01      0.00
   -7   24    3    -15.61      0.00
   -6   24    3      1.42      0.00
   -5   24    3    -12.11      0.00
   -4   24    3     -7.50      0.00
   -3   24    3      0.37      0.00
   -2   24    3      7.71      0.00
   -1   24    3     -4.41      0.00
    0   24    3      4.61      0.00
    1   24    3     -9.90      0.00
    2   24    3      8.56      0.00
    3   24    3     -3.93      0.00
    4   24    3      6.82      0.00
    5   24    3     -2.24      0.00
    6   24    3     -5.49      0.00
    7   24    3     11.83      0.00
    8   24    3     14.77      0.00
   -7   25    3     12.68      0.00
   -6   25    3      7.65      0.00
   -5   25    3      6.71      0.00
   -4   25    3      4.57      0.00
   -3   25    3     -0.42      0.00
    0   25    3     -0.43      0.00
    1   25    3      3.23      0.00
    2   25    3     -1.16      0.00
    3   25    3      1.00      0.00
    4   25    3      7.19      0.00
    5   25    3     10.33      0.00
    6   25    3     -3.07      0.00
   -5   26    3      1.21      0.00
    1   26    3      7.30      0.00
    2   26    3     -7.40      0.00
    3   26    3      6.95      0.00
    4   26    3     -1.87      0.00
  -18    0    4     -5.43      0.00
  -16    0    4      1.27      0.00
  -14    0    4     -4.06      0.00
  -12    0    4     28.52      0.00
  -10    0    4     20.71      0.00
   -8    0    4    -21.51      0.00
   -6    0    4    -89.54      0.00
   -4    0    4     -5.46      0.00
   -2    0    4     54.88      0.00
    0    0    4     -4.17      0.00
    2    0    4      0.62      0.00
    4    0    4    -26.02      0.00
    6    0    4    -49.59      0.00
    8    0    4     -7.41      0.00
   10    0    4    -12.75      0.00
   12    0    4     15.15      0.00
   14    0    4     10.95      0.00
   16    0    4     -7.46      0.00
   18    0    4      0.31      0.00
  -19    1    4      0.70      0.00
  -18    1    4     -5.92      0.00
  -17    1    4      1.65      0.00
  -16    1    4     -4.33      0.00
  -15    1    4     -3.49      0.00
  -14    1    4      9.23      0.00
  -13    1    4     -5.84      0.00
  -12    1    4     12.30      0.00
  -11    1    4    -15.43      0.00
  -10    1    4    -15.40      0.00
   -9    1    4     -4.27      0.00
   -8    1    4      9.03      0.00
   -7    1    4     18.68      0.00
   -6    1    4     12.42      0.00
   -5    1    4     26.37      0.00
   -4    1    4      5.61      0.00
   -3    1    4    -25.32      0.00
   -2    1    4     24.19      0.00
   -1    1    4    -16.05      0.00
    0    1    4    -70.10      0.00
    1    1    4   -132.54      0.00
    2    1    4    -10.62      0.00
    3    1    4    -13.77      0.00
    4    1    4     15.29      0.00
    5    1    4      3.67      0.00
    6    1    4     12.21      0.00
    7    1    4     16.65      0.00
    8    1    4     18.26      0.00
    9    1    4      8.74      0.00
   10    1    4      1.62      0.00
   11    1    4     -2.62      0.00
   12    1    4      6.84      0.00
   13    1    4     -2.50      0.00
   14    1    4     -8.90      0.00
   15    1    4     -5.19      0.00
   16    1    4      8.24      0.00
   17    1    4     -0.68      0.00
   18    1    4      4.14      0.00
  -19    2    4      4.44      0.00
  -18    2    4     -1.92      0.00
  -17    2    4     -1.52      0.00
  -16    2    4     -6.44      0.00
  -15    2    4      3.10      0.00
  -14    2    4     15.71      0.00
  -13    2    4    -15.00      0.00
  -12    2    4      3.98      0.00
  -11    2    4     -2.06      0.00
  -10    2    4      1.54      0.00
   -9    2    4     -2.22      0.00
   -8    2    4      1.35      0.00
   -7    2    4     16.06      0.00
   -6    2    4    -16.53      0.00
   -5    2    4     71.09      0.00
   -4    2    4    -43.38      0.00
   -3    2    4     54.48      0.00
   -2    2    4     -1.22      0.00
   -1    2    4     12.55      0.00
    0    2    4    -47.43      0.00
    1    2    4    -36.47      0.00
    2    2    4    -61.22      0.00
    3    2    4    -14.04      0.00
    4    2    4     12.96      0.00
    5    2    4    -44.66      0.00
    6    2    4     28.19      0.00
    7    2    4     -8.66      0.00
    8    2    4    -22.81      0.00
    9    2    4     -6.32      0.00
   10    2    4     13.10      0.00
   11    2    4      3.11      0.00
   12    2    4     -8.54      0.00
   13    2    4      2.53      0.00
   14    2    4      6.47      0.00
   15    2    4      6.95      0.00
   16    2    4     13.49      0.00
   17    2    4      0.17      0.00
   18    2    4      3.78      0.00
  -19    3    4     -5.30      0.00
  -18    3    4      7.66      0.00
  -17    3    4     -1.25      0.00
  -16    3    4      1.88      0.00
  -15    3    4     -4.69      0.00
  -14    3    4     -8.56      0.00
  -13    3    4     -8.18      0.00
  -12    3    4    -12.38      0.00
  -11    3    4    -13.73      0.00
  -10    3    4     20.60      0.00
   -9    3    4     -4.26      0.00
   -8    3    4    -11.30      0.00
   -7    3    4      9.33      0.00
   -6    3    4    -26.34      0.00
   -5    3    4     21.85      0.00
   -4    3    4    -24.21      0.00
   -3    3    4      4.97      0.00
   -2    3    4   -111.01      0.00
   -1    3    4    -61.48      0.00
    0    3    4    -92.94      0.00
    1    3    4     42.89      0.00
    2    3    4     34.60      0.00
    3    3    4     23.04      0.00
    4    3    4     11.33      0.00
    5    3    4    -41.55      0.00
    6    3    4     16.16      0.00
    7    3    4      2.15      0.00
    8    3    4     -7.47      0.00
    9    3    4      4.37      0.00
   10    3    4      6.60      0.00
   11    3    4      4.14      0.00
   12    3    4     -9.08      0.00
   13    3    4      4.71      0.00
   14    3    4      2.19      0.00
   15    3    4      0.11      0.00
   16    3    4     -3.32      0.00
   17    3    4     -0.85      0.00
   18    3    4      6.92      0.00
  -19    4    4     -5.33      0.00
  -18    4    4      1.63      0.00
  -17    4    4     -4.64      0.00
  -16    4    4      1.91      0.00
  -15    4    4      1.11      0.00
  -14    4    4     -7.34      0.00
  -13    4    4      8.29      0.00
  -12    4    4      1.84      0.00
  -11    4    4     -7.06      0.00
  -10    4    4     18.39      0.00
   -9    4    4    -18.68      0.00
   -8    4    4      4.49      0.00
   -7    4    4     -7.64      0.00
   -6    4    4     -6.98      0.00
   -5    4    4    -14.84      0.00
   -4    4    4    -23.30      0.00
   -3    4    4     70.74      0.00
   -2    4    4    -74.51      0.00
   -1    4    4    107.74      0.00
    0    4    4      3.42      0.00
    1    4    4    -17.47      0.00
    2    4    4     62.60      0.00
    3    4    4     -3.54      0.00
    4    4    4    -11.23      0.00
    5    4    4    -32.83      0.00
    6    4    4     -5.56      0.00
    7    4    4     -7.86      0.00
    8    4    4      2.14      0.00
    9    4    4     -2.85      0.00
   10    4    4     -9.52      0.00
   11    4    4     -6.04      0.00
   12    4    4     -0.37      0.00
   13    4    4      3.90      0.00
   14    4    4     -2.57      0.00
   15    4    4     -5.33      0.00
   16    4    4     -5.32      0.00
   17    4    4      3.06      0.00
   18    4    4     -3.73      0.00
  -19    5    4      4.93      0.00
  -18    5    4      1.05      0.00
  -17    5    4      6.66      0.00
  -16    5    4     -1.65      0.00
  -15    5    4      4.59      0.00
  -14    5    4      9.28      0.00
  -13    5    4      6.79      0.00
  -12    5    4     -5.57      0.00
  -11    5    4    -11.06      0.00
  -10    5    4     -7.75      0.00
   -9    5    4    -26.23      0.00
   -8    5    4     29.11      0.00
   -7    5    4      2.93      0.00
   -6    5    4     28.23      0.00
   -5    5    4     31.11      0.00
   -4    5    4    -31.83      0.00
   -3    5    4     59.05      0.00
   -2    5    4    -20.21      0.00
   -1    5    4     22.39      0.00
    0    5    4     19.89      0.00
    1    5    4    -60.13      0.00
    2    5    4      4.68      0.00
    3    5    4    -22.68      0.00
    4    5    4     38.64      0.00
    5    5    4     31.92      0.00
    6    5    4     18.63      0.00
    7    5    4      5.76      0.00
    8    5    4     14.63      0.00
    9    5    4    -18.32      0.00
   10    5    4      2.53      0.00
   11    5    4     -5.40      0.00
   12    5    4     -5.50      0.00
   13    5    4     -6.74      0.00
   14    5    4     -3.57      0.00
   15    5    4     -1.36      0.00
   16    5    4     -5.30      0.00
   17    5    4      3.77      0.00
   18    5    4     -2.36      0.00
  -18    6    4     -2.06      0.00
  -17    6    4      1.57      0.00
  -16    6    4     -6.62      0.00
  -15    6    4     12.01      0.00
  -14    6    4     -1.80      0.00
  -13    6    4     -5.16      0.00
  -12    6    4     -5.78      0.00
  -11    6    4      9.48      0.00
  -10    6    4     -0.99      0.00
   -9    6    4      9.59      0.00
   -8    6    4     -4.22      0.00
   -7    6    4    -31.94      0.00
   -6    6    4    -12.83      0.00
   -5    6    4    -10.80      0.00
   -4    6    4    -44.93      0.00
   -3    6    4    -35.37      0.00
   -2    6    4     32.65      0.00
   -1    6    4    -14.86      0.00
    0    6    4      7.57      0.00
    1    6    4    120.95      0.00
    2    6    4     14.67      0.00
    3    6    4    -17.07      0.00
    4    6    4     -8.62      0.00
    5    6    4      1.07      0.00
    6    6    4      3.49      0.00
    7    6    4    -24.18      0.00
    8    6    4     17.69      0.00
    9    6    4    -11.00      0.00
   10    6    4     13.95      0.00
   11    6    4      0.50      0.00
   12    6    4     -1.36      0.00
   13    6    4      6.15      0.00
   14    6    4      3.22      0.00
   15    6    4      2.90      0.00
   16    6    4     -5.23      0.00
   17    6    4     -5.67      0.00
  -18    7    4     -7.68      0.00
  -17    7    4     -1.48      0.00
  -16    7    4     -4.68      0.00
  -15    7    4     -1.18      0.00
  -14    7    4     -7.18      0.00
  -13    7    4     -5.71      0.00
  -12    7    4    -11.58      0.00
  -11    7    4      2.67      0.00
  -10    7    4      1.43      0.00
   -9    7    4      1.95      0.00
   -8    7    4      9.85      0.00
   -7    7    4    -31.17      0.00
   -6    7    4     19.60      0.00
   -5    7    4    -13.10      0.00
   -4    7    4     41.45      0.00
   -3    7    4    -15.87      0.00
   -2    7    4     -4.44      0.00
   -1    7    4      3.38      0.00
    0    7    4    -40.74      0.00
    1    7    4     -0.68      0.00
    2    7    4    -10.44      0.00
    3    7    4     -0.23      0.00
    4    7    4    -19.31      0.00
    5    7    4    -38.41      0.00
    6    7    4      7.53      0.00
    7    7    4     -6.77      0.00
    8    7    4     15.53      0.00
    9    7    4     -8.87      0.00
   10    7    4     -0.19      0.00
   11    7    4      1.39      0.00
   12    7    4      2.10      0.00
   13    7    4      6.57      0.00
   14    7    4     -1.94      0.00
   15    7    4     -8.85      0.00
   16    7    4     -5.59      0.00
   17    7    4      2.87      0.00
  -18    8    4     -9.34      0.00
  -17    8    4      4.62      0.00
  -16    8    4      9.22      0.00
  -15    8    4      4.28      0.00
  -14    8    4     -5.88      0.00
  -13    8    4     20.05      0.00
  -12    8    4      2.08      0.00
  -11    8    4      6.52      0.00
  -10    8    4     -4.54      0.00
   -9    8    4    -14.36      0.00
   -8    8    4     -4.84      0.00
   -7    8    4      1.44      0.00
   -6    8    4     -6.20      0.00
   -5    8    4    -40.57      0.00
   -4    8    4     25.95      0.00
   -3    8    4     -5.28      0.00
   -2    8    4     -3.70      0.00
   -1    8    4      1.07      0.00
    0    8    4     11.83      0.00
    1    8    4    -45.04      0.00
    2    8    4      9.80      0.00
    3    8    4     31.10      0.00
    4    8    4      9.80      0.00
    5    8    4     -1.43      0.00
    6    8    4     13.91      0.00
    7    8    4    -12.26      0.00
    8    8    4     10.44      0.00
    9    8    4     -2.68      0.00
   10    8    4     -4.11      0.00
   11    8    4      6.17      0.00
   12    8    4      4.78      0.00
   13    8    4      5.47      0.00
   14    8    4      1.30      0.00
   15    8    4      2.59      0.00
   16    8    4     -3.47      0.00
   17    8    4      0.40      0.00
  -18    9    4     -0.00      0.00
  -17    9    4      4.17      0.00
  -16    9    4      0.03      0.00
  -15    9    4     -0.54      0.00
  -14    9    4     -9.88      0.00
  -13    9    4      8.82      0.00
  -12    9    4    -10.35      0.00
  -11    9    4     -6.49      0.00
  -10    9    4     -1.07      0.00
   -9    9    4     -0.32      0.00
   -8    9    4      9.40      0.00
   -7    9    4      8.65      0.00
   -6    9    4     33.89      0.00
   -5    9    4     -8.73      0.00
   -4    9    4      5.77      0.00
   -3    9    4    -16.60      0.00
   -2    9    4    -35.59      0.00
   -1    9    4     10.42      0.00
    0    9    4    -11.70      0.00
    1    9    4    -44.44      0.00
    2    9    4    -27.46      0.00
    3    9    4    -12.57      0.00
    4    9    4     -9.68      0.00
    5    9    4     12.21      0.00
    6    9    4      8.76      0.00
    7    9    4     -8.05      0.00
    8    9    4      0.84      0.00
    9    9    4     -6.92      0.00
   10    9    4     -3.87      0.00
   11    9    4     -6.01      0.00
   12    9    4     -0.85      0.00
   13    9    4    -16.40      0.00
   14    9    4      1.96      0.00
   15    9    4      2.66      0.00
   16    9    4     -2.97      0.00
   17    9    4     -3.73      0.00
  -18   10    4      3.65      0.00
  -17   10    4     -9.16      0.00
  -16   10    4      9.27      0.00
  -15   10    4      5.68      0.00
  -14   10    4      3.53      0.00
  -13   10    4     -3.66      0.00
  -12   10    4      1.58      0.00
  -11   10    4      6.70      0.00
  -10   10    4     -2.10      0.00
   -9   10    4     10.23      0.00
   -8   10    4      1.63      0.00
   -7   10    4    -29.23      0.00
   -6   10    4     -1.03      0.00
   -5   10    4    -21.20      0.00
   -4   10    4     -7.49      0.00
   -3   10    4    -11.90      0.00
   -2   10    4      3.63      0.00
   -1   10    4     23.88      0.00
    0   10    4     -2.27      0.00
    1   10    4     54.30      0.00
    2   10    4    -14.19      0.00
    3   10    4      2.95      0.00
    4   10    4     -2.75      0.00
    5   10    4      2.54      0.00
    6   10    4     -2.90      0.00
    7   10    4      1.85      0.00
    8   10    4      3.56      0.00
    9   10    4      6.71      0.00
   10   10    4      7.89      0.00
   11   10    4     -3.05      0.00
   12   10    4      4.08      0.00
   13   10    4      0.85      0.00
   14   10    4     -7.15      0.00
   15   10    4      1.69      0.00
   16   10    4     -7.14      0.00
   17   10    4      3.39      0.00
  -17   11    4      2.33      0.00
  -16   11    4      3.54      0.00
  -15   11    4    -14.41      0.00
  -14   11    4      1.06      0.00
  -13   11    4    -14.22      0.00
  -12   11    4     -5.32      0.00
  -11   11    4     -3.83      0.00
  -10   11    4    -19.73      0.00
   -9   11    4     -2.03      0.00
   -8   11    4      8.15      0.00
   -7   11    4     -1.18      0.00
   -6   11    4      2.64      0.00
   -5   11    4     25.45      0.00
   -4   11    4     15.00      0.00
   -3   11    4    -17.95      0.00
   -2   11    4     28.09      0.00
   -1   11    4    -30.02      0.00
    0   11    4    -21.36      0.00
    1   11    4     30.20      0.00
    2   11    4     -3.21      0.00
    3   11    4     29.56      0.00
    4   11    4      4.16      0.00
    5   11    4     24.95      0.00
    6   11    4     -8.22      0.00
    7   11    4     12.09      0.00
    8   11    4      7.33      0.00
    9   11    4     -1.57      0.00
   10   11    4      0.04      0.00
   11   11    4     -2.39      0.00
   12   11    4     -6.90      0.00
   13   11    4     -6.39      0.00
   14   11    4     -6.80      0.00
   15   11    4      0.01      0.00
   16   11    4     -0.77      0.00
  -17   12    4     -6.82      0.00
  -16   12    4      7.47      0.00
  -15   12    4     -5.45      0.00
  -14   12    4      3.02      0.00
  -13   12    4      9.02      0.00
  -12   12    4      8.06      0.00
  -11   12    4     -0.11      0.00
  -10   12    4     -4.27      0.00
   -9   12    4      1.11      0.00
   -8   12    4    -21.94      0.00
   -7   12    4     -7.71      0.00
   -6   12    4     -6.81      0.00
   -5   12    4    -12.08      0.00
   -4   12    4      7.66      0.00
   -3   12    4    -17.03      0.00
   -2   12    4      9.34      0.00
   -1   12    4     -1.78      0.00
    0   12    4    -12.47      0.00
    1   12    4      1.45      0.00
    2   12    4    -21.05      0.00
    3   12    4     26.27      0.00
    4   12    4     -6.29      0.00
    5   12    4      1.98      0.00
    6   12    4     -1.14      0.00
    7   12    4    -13.44      0.00
    8   12    4     -0.60      0.00
    9   12    4    -10.99      0.00
   10   12    4     -4.01      0.00
   11   12    4      0.81      0.00
   12   12    4     -5.25      0.00
   13   12    4      7.36      0.00
   14   12    4      3.49      0.00
   15   12    4     -0.67      0.00
   16   12    4      4.59      0.00
  -17   13    4     -2.54      0.00
  -16   13    4      0.52      0.00
  -15   13    4      4.79      0.00
  -14   13    4     -8.05      0.00
  -13   13    4     -6.98      0.00
  -12   13    4     -7.63      0.00
  -11   13    4     -3.42      0.00
  -10   13    4      5.78      0.00
   -9   13    4      7.17      0.00
   -8   13    4      5.24      0.00
   -7   13    4      8.88      0.00
   -6   13    4     20.92      0.00
   -5   13    4    -22.12      0.00
   -4   13    4     -4.63      0.00
   -3   13    4     30.67      0.00
   -2   13    4    -36.90      0.00
   -1   13    4     -0.34      0.00
    0   13    4     -6.29      0.00
    1   13    4     -6.31      0.00
    2   13    4      0.40      0.00
    3   13    4     -6.91      0.00
    4   13    4    -13.75      0.00
    5   13    4      1.35      0.00
    6   13    4      8.51      0.00
    7   13    4      5.66      0.00
    8   13    4     12.86      0.00
    9   13    4      6.50      0.00
   10   13    4      1.72      0.00
   11   13    4      5.40      0.00
   12   13    4     -6.55      0.00
   13   13    4     -5.96      0.00
   14   13    4      2.17      0.00
   15   13    4     -3.85      0.00
   16   13    4     -2.48      0.00
  -16   14    4      8.43      0.00
  -15   14    4     -2.12      0.00
  -14   14    4     -0.21      0.00
  -13   14    4     14.63      0.00
  -12   14    4      1.37      0.00
  -11   14    4      7.94      0.00
  -10   14    4     -8.16      0.00
   -9   14    4     -4.56      0.00
   -8   14    4    -13.05      0.00
   -7   14    4     -6.26      0.00
   -6   14    4     -2.55      0.00
   -5   14    4     -3.09      0.00
   -4   14    4      7.30      0.00
   -3   14    4     24.91      0.00
   -2   14    4     13.47      0.00
   -1   14    4     11.11      0.00
    0   14    4     -1.15      0.00
    1   14    4      6.25      0.00
    2   14    4     15.95      0.00
    3   14    4    -17.17      0.00
    4   14    4    -15.04      0.00
    5   14    4    -19.20      0.00
    6   14    4    -10.09      0.00
    7   14    4     -7.14      0.00
    8   14    4      4.15      0.00
    9   14    4     -3.25      0.00
   10   14    4     -3.23      0.00
   11   14    4     -6.33      0.00
   12   14    4      2.24      0.00
   13   14    4     -0.68      0.00
   14   14    4    -10.67      0.00
   15   14    4      6.12      0.00
  -16   15    4     -3.15      0.00
  -15   15    4     -1.57      0.00
  -14   15    4      7.33      0.00
  -13   15    4    -17.48      0.00
  -12   15    4      4.80      0.00
  -11   15    4      2.52      0.00
  -10   15    4     -1.53      0.00
   -9   15    4      5.06      0.00
   -8   15    4      0.52      0.00
   -7   15    4     20.43      0.00
   -6   15    4      0.38      0.00
   -5   15    4     11.73      0.00
   -4   15    4    -10.18      0.00
   -3   15    4      1.56      0.00
   -2   15    4      3.35      0.00
   -1   15    4    -17.16      0.00
    0   15    4    -26.75      0.00
    1   15    4      3.58      0.00
    2   15    4    -12.86      0.00
    3   15    4      2.14      0.00
    4   15    4      8.53      0.00
    5   15    4     16.43      0.00
    6   15    4      4.24      0.00
    7   15    4     -0.54      0.00
    8   15    4     10.83      0.00
    9   15    4     -3.02      0.00
   10   15    4      1.84      0.00
   11   15    4    -13.30      0.00
   12   15    4      2.32      0.00
   13   15    4     -6.21      0.00
   14   15    4      5.87      0.00
   15   15    4      1.45      0.00
  -15   16    4      9.89      0.00
  -14   16    4     10.63      0.00
  -13   16    4    -14.13      0.00
  -12   16    4     -2.82      0.00
  -11   16    4      7.52      0.00
  -10   16    4     -5.40      0.00
   -9   16    4     -1.08      0.00
   -8   16    4    -10.80      0.00
   -7   16    4     15.08      0.00
   -6   16    4    -12.59      0.00
   -5   16    4      4.94      0.00
   -4   16    4     -3.89      0.00
   -3   16    4    -10.94      0.00
   -2   16    4     11.84      0.00
   -1   16    4     12.69      0.00
    0   16    4     10.86      0.00
    1   16    4     15.76      0.00
    2   16    4     -7.85      0.00
    3   16    4     -0.60      0.00
    4   16    4      4.07      0.00
    5   16    4     -3.59      0.00
    6   16    4      6.69      0.00
    7   16    4     -9.42      0.00
    8   16    4      4.17      0.00
    9   16    4     -5.31      0.00
   10   16    4     -5.43      0.00
   11   16    4      4.39      0.00
   12   16    4     -8.30      0.00
   13   16    4      2.35      0.00
   14   16    4     -6.41      0.00
  -15   17    4    -11.90      0.00
  -14   17    4     -0.94      0.00
  -13   17    4      9.71      0.00
  -12   17    4     10.43      0.00
  -11   17    4      7.47      0.00
  -10   17    4      7.79      0.00
   -9   17    4      7.11      0.00
   -8   17    4    -15.72      0.00
   -7   17    4      0.12      0.00
   -6   17    4     -4.20      0.00
   -5   17    4     -3.72      0.00
   -4   17    4      6.91      0.00
   -3   17    4      4.18      0.00
   -2   17    4     -7.21      0.00
   -1   17    4     -4.87      0.00
    0   17    4      3.53      0.00
    1   17    4     -8.26      0.00
    2   17    4      0.19      0.00
    3   17    4      5.54      0.00
    4   17    4     -3.84      0.00
    5   17    4     -4.32      0.00
    6   17    4      8.01      0.00
    7   17    4     -0.92      0.00
    8   17    4     -0.19      0.00
    9   17    4     -1.20      0.00
   10   17    4     10.11      0.00
   11   17    4      3.74      0.00
   12   17    4     -9.37      0.00
   13   17    4     -0.67      0.00
   14   17    4     -2.29      0.00
  -14   18    4      8.57      0.00
  -13   18    4     -1.91      0.00
  -12   18    4      1.56      0.00
  -11   18    4     -1.98      0.00
  -10   18    4    -10.39      0.00
   -9   18    4     -1.00      0.00
   -8   18    4     -7.99      0.00
   -7   18    4     -7.43      0.00
   -6   18    4      6.79      0.00
   -5   18    4    -10.92      0.00
   -4   18    4      6.33      0.00
   -3   18    4      5.02      0.00
   -2   18    4     -1.17      0.00
   -1   18    4      5.48      0.00
    0   18    4      1.99      0.00
    1   18    4     -1.86      0.00
    2   18    4     -3.48      0.00
    3   18    4     12.35      0.00
    4   18    4      6.01      0.00
    5   18    4     -2.86      0.00
    6   18    4     -5.84      0.00
    7   18    4      4.20      0.00
    8   18    4     -1.24      0.00
    9   18    4     -2.22      0.00
   10   18    4     10.04      0.00
   11   18    4     -2.31      0.00
   12   18    4     16.45      0.00
   13   18    4     -3.32      0.00
  -13   19    4     18.37      0.00
  -12   19    4    -12.20      0.00
  -11   19    4      3.96      0.00
  -10   19    4     -9.94      0.00
   -9   19    4    -17.83      0.00
   -8   19    4      8.86      0.00
   -7   19    4     -4.00      0.00
   -6   19    4     -4.47      0.00
   -5   19    4      0.03      0.00
   -4   19    4      2.99      0.00
   -3   19    4     -4.45      0.00
   -2   19    4      5.58      0.00
   -1   19    4      5.19      0.00
    0   19    4     -8.69      0.00
    1   19    4      3.37      0.00
    2   19    4     -4.62      0.00
    3   19    4      9.42      0.00
    4   19    4      0.10      0.00
    5   19    4      7.87      0.00
    6   19    4     -4.33      0.00
    7   19    4     -4.98      0.00
    8   19    4     -6.31      0.00
    9   19    4     -7.65      0.00
   10   19    4     -6.02      0.00
   11   19    4     -2.19      0.00
   12   19    4      8.35      0.00
  -13   20    4     -5.63      0.00
  -12   20    4     15.00      0.00
  -11   20    4      3.46      0.00
  -10   20    4     -5.72      0.00
   -9   20    4     10.46      0.00
   -8   20    4    -11.79      0.00
   -7   20    4     -1.58      0.00
   -6   20    4      4.08      0.00
   -5   20    4      1.36      0.00
   -4   20    4      1.70      0.00
   -3   20    4    -18.46      0.00
   -2   20    4     10.07      0.00
   -1   20    4     -7.22      0.00
    0   20    4      8.91      0.00
    1   20    4      0.89      0.00
    2   20    4     -8.08      0.00
    3   20    4     -1.68      0.00
    4   20    4     -0.90      0.00
    5   20    4      1.27      0.00
    6   20    4    -14.36      0.00
    7   20    4      3.67      0.00
    8   20    4     12.57      0.00
    9   20    4     -0.61      0.00
   10   20    4      6.45      0.00
   11   20    4     -0.83      0.00
   12   20    4      1.11      0.00
  -12   21    4      0.37      0.00
  -11   21    4    -10.48      0.00
  -10   21    4      0.12      0.00
   -9   21    4     10.82      0.00
   -8   21    4    -14.05      0.00
   -7   21    4     13.80      0.00
   -6   21    4      5.68      0.00
   -5   21    4      8.96      0.00
   -4   21    4      5.10      0.00
   -3   21    4      1.22      0.00
   -2   21    4      4.65      0.00
   -1   21    4    -12.26      0.00
    0   21    4      2.39      0.00
    1   21    4      4.30      0.00
    2   21    4      3.66      0.00
    3   21    4      5.31      0.00
    4   21    4     -7.49      0.00
    5   21    4      1.43      0.00
    6   21    4     -6.88      0.00
    7   21    4     -0.32      0.00
    8   21    4      5.37      0.00
    9   21    4      1.07      0.00
   10   21    4     10.75      0.00
   11   21    4    -10.26      0.00
  -11   22    4      1.92      0.00
  -10   22    4      5.62      0.00
   -9   22    4     -6.77      0.00
   -8   22    4     -0.41      0.00
   -7   22    4      6.89      0.00
   -6   22    4     -4.68      0.00
   -5   22    4     -8.72      0.00
   -4   22    4      0.31      0.00
   -3   22    4     12.54      0.00
   -2   22    4      5.30      0.00
   -1   22    4      1.46      0.00
    0   22    4      3.94      0.00
    1   22    4    -14.88      0.00
    2   22    4      1.78      0.00
    3   22    4     11.18      0.00
    4   22    4     -3.03      0.00
    5   22    4     -5.32      0.00
    6   22    4      8.41      0.00
    7   22    4     14.38      0.00
    8   22    4      2.59      0.00
    9   22    4      7.22      0.00
   10   22    4      3.71      0.00
  -10   23    4     -3.94      0.00
   -9   23    4      9.23      0.00
   -8   23    4     13.94      0.00
   -7   23    4      0.57      0.00
   -6   23    4     -5.44      0.00
   -5   23    4      3.77      0.00
   -4   23    4     -5.74      0.00
   -3   23    4     -6.93      0.00
   -2   23    4     -0.68      0.00
   -1   23    4      5.29      0.00
    0   23    4      3.29      0.00
    1   23    4     -2.53      0.00
    2   23    4    -10.80      0.00
    3   23    4     17.20      0.00
    4   23    4      0.80      0.00
    5   23    4     14.39      0.00
    6   23    4     -4.03      0.00
    7   23    4      2.61      0.00
    8   23    4     -3.86      0.00
    9   23    4      1.31      0.00
   -8   24    4    -12.20      0.00
   -7   24    4      7.13      0.00
   -6   24    4     -2.49      0.00
   -5   24    4      7.00      0.00
   -4   24    4     -3.41      0.00
   -3   24    4     -6.17      0.00
   -2   24    4      2.30      0.00
   -1   24    4     -4.24      0.00
    0   24    4      0.25      0.00
    1   24    4      5.51      0.00
    2   24    4    -11.54      0.00
    3   24    4     -4.44      0.00
    4   24    4      8.83      0.00
    5   24    4     -2.08      0.00
    6   24    4      0.45      0.00
    7   24    4      1.98      0.00
    8   24    4     -8.91      0.00
   -7   25    4      7.73      0.00
   -6   25    4     -2.44      0.00
   -5   25    4     10.62      0.00
   -4   25    4     -6.36      0.00
    0   25    4    -10.63      0.00
    1   25    4      3.97      0.00
    2   25    4     -3.90      0.00
    3   25    4    -10.42      0.00
    4   25    4     -6.76      0.00
    5   25    4     -7.15      0.00
    6   25    4     15.48      0.00
    1   26    4     -4.86      0.00
    2   26    4      4.64      0.00
    3   26    4      5.98      0.00
    4   26    4     -2.07      0.00
  -19    0    5     -0.65      0.00
  -17    0    5     -0.67      0.00
  -15    0    5      0.61      0.00
  -13    0    5     19.78      0.00
  -11    0    5     -1.78      0.00
   -9    0    5    -21.97      0.00
   -7    0    5     22.08      0.00
   -5    0    5     77.19      0.00
   -3    0    5     71.36      0.00
   -1    0    5     41.78      0.00
    1    0    5     -1.52      0.00
    3    0    5    -31.22      0.00
    5    0    5      7.43      0.00
    7    0    5     -3.74      0.00
    9    0    5      1.38      0.00
   11    0    5     21.05      0.00
   13    0    5      2.45      0.00
   15    0    5     -2.39      0.00
   17    0    5     -3.94      0.00
  -19    1    5      2.89      0.00
  -18    1    5     -3.70      0.00
  -17    1    5      1.18      0.00
  -16    1    5     -3.73      0.00
  -15    1    5     -3.99      0.00
  -14    1    5     -5.64      0.00
  -13    1    5     11.73      0.00
  -12    1    5     -5.59      0.00
  -11    1    5    -13.67      0.00
  -10    1    5     14.32      0.00
   -9    1    5      1.32      0.00
   -8    1    5     23.54      0.00
   -7    1    5     12.85      0.00
   -6    1    5     -6.93      0.00
   -5    1    5     32.22      0.00
   -4    1    5    -25.89      0.00
   -3    1    5     20.61      0.00
   -2    1    5     11.37      0.00
   -1    1    5     52.90      0.00
    0    1    5    102.48      0.00
    1    1    5     15.71      0.00
    2    1    5     56.69      0.00
    3    1    5    -47.04      0.00
    4    1    5     16.83      0.00
    5    1    5      6.15      0.00
    6    1    5     14.28      0.00
    7    1    5     13.87      0.00
    8    1    5      7.23      0.00
    9    1    5      7.30      0.00
   10    1    5    -13.32      0.00
   11    1    5     11.09      0.00
   12    1    5     -8.45      0.00
   13    1    5     -1.41      0.00
   14    1    5     -1.99      0.00
   15    1    5      3.08      0.00
   16    1    5      3.28      0.00
   17    1    5     -7.54      0.00
   18    1    5      4.51      0.00
  -19    2    5      3.80      0.00
  -18    2    5     -2.96      0.00
  -17    2    5      9.17      0.00
  -16    2    5     -4.72      0.00
  -15    2    5     16.00      0.00
  -14    2    5    -10.20      0.00
  -13    2    5     -8.38      0.00
  -12    2    5     -1.81      0.00
  -11    2    5     -5.38      0.00
  -10    2    5     10.28      0.00
   -9    2    5      5.66      0.00
   -8    2    5      6.90      0.00
   -7    2    5    -12.60      0.00
   -6    2    5    -19.99      0.00
   -5    2    5     28.52      0.00
   -4    2    5    -42.04      0.00
   -3    2    5     43.52      0.00
   -2    2    5     25.34      0.00
   -1    2    5    -40.86      0.00
    0    2    5     40.95      0.00
    1    2    5      6.81      0.00
    3    2    5      8.45      0.00
    4    2    5     27.39      0.00
    5    2    5    -23.35      0.00
    6    2    5     12.47      0.00
    7    2    5     -9.45      0.00
    8    2    5     -6.61      0.00
    9    2    5      5.73      0.00
   10    2    5     -6.60      0.00
   11    2    5      4.46      0.00
   12    2    5     -0.86      0.00
   13    2    5      0.85      0.00
   14    2    5      2.03      0.00
   15    2    5     -3.10      0.00
   16    2    5     -8.02      0.00
   17    2    5     -9.54      0.00
   18    2    5      2.18      0.00
  -19    3    5     -6.53      0.00
  -18    3    5     -0.23      0.00
  -17    3    5      4.64      0.00
  -16    3    5     -5.66      0.00
  -15    3    5      4.04      0.00
  -14    3    5     -6.74      0.00
  -13    3    5     -2.39      0.00
  -12    3    5      7.17      0.00
  -11    3    5      4.25      0.00
  -10    3    5      9.59      0.00
   -9    3    5     -0.81      0.00
   -8    3    5     -4.81      0.00
   -7    3    5      7.02      0.00
   -6    3    5      5.35      0.00
   -5    3    5    -44.03      0.00
   -4    3    5    -31.68      0.00
   -3    3    5      5.18      0.00
   -2    3    5      2.41      0.00
   -1    3    5    -98.32      0.00
    0    3    5     98.46      0.00
    1    3    5     46.70      0.00
    2    3    5    -37.95      0.00
    3    3    5      7.62      0.00
    4    3    5     42.63      0.00
    5    3    5      0.45      0.00
    6    3    5      9.64      0.00
    7    3    5    -22.26      0.00
    8    3    5     -0.76      0.00
    9    3    5      1.16      0.00
   10    3    5    -10.19      0.00
   11    3    5      0.79      0.00
   12    3    5    -15.16      0.00
   13    3    5      4.10      0.00
   14    3    5     -3.83      0.00
   15    3    5     -3.32      0.00
   16    3    5     -0.71      0.00
   17    3    5     -2.73      0.00
   18    3    5     -1.38      0.00
  -19    4    5      2.45      0.00
  -18    4    5     -8.20      0.00
  -17    4    5      6.85      0.00
  -16    4    5      1.47      0.00
  -15    4    5      2.22      0.00
  -14    4    5     -2.01      0.00
  -13    4    5     21.21      0.00
  -12    4    5      5.52      0.00
  -11    4    5     -3.12      0.00
  -10    4    5     -0.27      0.00
   -9    4    5    -39.94      0.00
   -8    4    5     -0.70      0.00
   -7    4    5    -27.77      0.00
   -6    4    5     37.26      0.00
   -5    4    5     -9.85      0.00
   -4    4    5     14.37      0.00
   -3    4    5     23.56      0.00
   -2    4    5     -8.71      0.00
   -1    4    5     27.92      0.00
    0    4    5     -7.04      0.00
    1    4    5     28.36      0.00
    2    4    5    -21.07      0.00
    3    4    5    -20.92      0.00
    4    4    5     16.07      0.00
    5    4    5     15.22      0.00
    6    4    5     25.02      0.00
    7    4    5     -6.21      0.00
    8    4    5     12.99      0.00
    9    4    5     15.22      0.00
   10    4    5     -9.17      0.00
   11    4    5     14.20      0.00
   12    4    5     -4.42      0.00
   13    4    5      2.46      0.00
   14    4    5     -3.86      0.00
   15    4    5     -4.88      0.00
   16    4    5      7.06      0.00
   17    4    5      4.15      0.00
   18    4    5      6.17      0.00
  -19    5    5     -7.25      0.00
  -18    5    5     -5.08      0.00
  -17    5    5     -4.34      0.00
  -16    5    5     -3.96      0.00
  -15    5    5      1.41      0.00
  -14    5    5    -20.59      0.00
  -13    5    5      4.53      0.00
  -12    5    5     -7.64      0.00
  -11    5    5     -3.86      0.00
  -10    5    5     32.15      0.00
   -9    5    5    -13.88      0.00
   -8    5    5     57.25      0.00
   -7    5    5    -20.72      0.00
   -6    5    5     30.24      0.00
   -5    5    5     -6.35      0.00
   -4    5    5     32.85      0.00
   -3    5    5    -17.07      0.00
   -2    5    5    -28.13      0.00
   -1    5    5     66.98      0.00
    0    5    5    -18.66      0.00
    2    5    5     48.67      0.00
    3    5    5     -1.18      0.00
    4    5    5      6.19      0.00
    5    5    5    -18.59      0.00
    6    5    5     -1.56      0.00
    7    5    5     -0.06      0.00
    8    5    5     -1.01      0.00
    9    5    5      7.43      0.00
   10    5    5    -14.30      0.00
   11    5    5      8.73      0.00
   12    5    5     -3.08      0.00
   13    5    5     -3.74      0.00
   14    5    5      1.05      0.00
   15    5    5      1.50      0.00
   16    5    5      6.52      0.00
   17    5    5      1.63      0.00
  -18    6    5      3.71      0.00
  -17    6    5      8.00      0.00
  -16    6    5     -2.87      0.00
  -15    6    5     22.51      0.00
  -14    6    5     -8.48      0.00
  -13    6    5      3.47      0.00
  -12    6    5     -4.46      0.00
  -11    6    5      1.10      0.00
  -10    6    5     -8.90      0.00
   -9    6    5     -3.25      0.00
   -8    6    5     14.82      0.00
   -7    6    5    -25.54      0.00
   -6    6    5    -10.16      0.00
   -5    6    5    -40.06      0.00
   -4    6    5      2.05      0.00
   -3    6    5      8.82      0.00
   -2    6    5      0.74      0.00
   -1    6    5      5.36      0.00
    0    6    5     -3.57      0.00
    1    6    5     -0.81      0.00
    2    6    5     -0.54      0.00
    3    6    5     -6.41      0.00
    4    6    5     -2.90      0.00
    5    6    5    -19.50      0.00
    6    6    5    -17.02      0.00
    7    6    5     -0.26      0.00
    8    6    5      7.63      0.00
    9    6    5     16.91      0.00
   10    6    5     -0.71      0.00
   11    6    5     10.34      0.00
   12    6    5      5.55      0.00
   13    6    5      3.32      0.00
   14    6    5      2.27      0.00
   15    6    5      6.99      0.00
   16    6    5      0.87      0.00
   17    6    5      0.30      0.00
  -18    7    5      0.83      0.00
  -17    7    5     -2.86      0.00
  -16    7    5    -14.25      0.00
  -15    7    5      0.77      0.00
  -14    7    5     -5.00      0.00
  -13    7    5     -1.07      0.00
  -12    7    5      5.29      0.00
  -11    7    5     11.40      0.00
  -10    7    5     -2.81      0.00
   -9    7    5     -5.92      0.00
   -8    7    5     18.30      0.00
   -7    7    5    -25.66      0.00
   -6    7    5     41.05      0.00
   -5    7    5     -4.21      0.00
   -4    7    5     11.38      0.00
   -3    7    5      0.90      0.00
   -2    7    5    -16.71      0.00
   -1    7    5      4.32      0.00
    0    7    5     -6.56      0.00
    1    7    5     30.33      0.00
    2    7    5    -71.86      0.00
    3    7    5     22.14      0.00
    4    7    5     11.73      0.00
    5    7    5      2.08      0.00
    6    7    5     14.94      0.00
    7    7    5     -7.71      0.00
    8    7    5    -11.88      0.00
    9    7    5     -8.43      0.00
   10    7    5     -2.43      0.00
   11    7    5     -9.87      0.00
   12    7    5     -5.85      0.00
   13    7    5     -2.61      0.00
   14    7    5     -1.05      0.00
   15    7    5      5.40      0.00
   16    7    5      0.73      0.00
   17    7    5      1.43      0.00
  -18    8    5      7.66      0.00
  -17    8    5      5.11      0.00
  -16    8    5      2.29      0.00
  -15    8    5      8.54      0.00
  -14    8    5      3.07      0.00
  -13    8    5      4.27      0.00
  -12    8    5     -4.17      0.00
  -11    8    5    -10.61      0.00
  -10    8    5      2.64      0.00
   -9    8    5     -8.99      0.00
   -8    8    5     10.07      0.00
   -7    8    5     10.28      0.00
   -6    8    5     22.87      0.00
   -5    8    5     -1.52      0.00
   -4    8    5     14.73      0.00
   -3    8    5     -0.52      0.00
   -2    8    5    -13.50      0.00
   -1    8    5    -17.18      0.00
    0    8    5    -14.67      0.00
    1    8    5     28.42      0.00
    2    8    5    -32.62      0.00
    3    8    5     33.25      0.00
    4    8    5    -19.50      0.00
    5    8    5     -0.26      0.00
    6    8    5     18.81      0.00
    7    8    5      5.56      0.00
    8    8    5     -0.17      0.00
    9    8    5      0.05      0.00
   10    8    5      9.51      0.00
   11    8    5      3.82      0.00
   12    8    5     -3.08      0.00
   13    8    5      4.23      0.00
   14    8    5     -7.96      0.00
   15    8    5     -5.38      0.00
   16    8    5      8.68      0.00
   17    8    5      1.48      0.00
  -18    9    5     10.93      0.00
  -17    9    5     -5.52      0.00
  -16    9    5     -4.93      0.00
  -15    9    5     -5.77      0.00
  -14    9    5     -1.62      0.00
  -13    9    5      8.02      0.00
  -12    9    5     -9.82      0.00
  -11    9    5      4.88      0.00
  -10    9    5     15.61      0.00
   -9    9    5     19.41      0.00
   -8    9    5     -4.53      0.00
   -7    9    5      2.93      0.00
   -6    9    5     -3.36      0.00
   -5    9    5     -9.76      0.00
   -4    9    5     13.93      0.00
   -3    9    5     13.89      0.00
   -2    9    5     14.03      0.00
   -1    9    5     41.70      0.00
    0    9    5    -11.62      0.00
    1    9    5     13.80      0.00
    2    9    5     35.88      0.00
    3    9    5     13.66      0.00
    4    9    5    -21.03      0.00
    5    9    5      8.37      0.00
    6    9    5     -4.76      0.00
    7    9    5      4.45      0.00
    8    9    5      9.96      0.00
    9    9    5     -3.14      0.00
   10    9    5      3.17      0.00
   11    9    5      1.97      0.00
   12    9    5     -4.45      0.00
   13    9    5      2.19      0.00
   14    9    5      1.62      0.00
   15    9    5    -12.06      0.00
   16    9    5      4.34      0.00
   17    9    5     -2.08      0.00
  -18   10    5      7.61      0.00
  -17   10    5    -15.76      0.00
  -16   10    5      3.67      0.00
  -15   10    5      5.47      0.00
  -14   10    5      1.44      0.00
  -13   10    5     -0.48      0.00
  -12   10    5     -9.99      0.00
  -11   10    5      2.20      0.00
  -10   10    5     -9.16      0.00
   -9   10    5     -6.53      0.00
   -8   10    5     -1.55      0.00
   -7   10    5    -14.72      0.00
   -6   10    5      6.25      0.00
   -5   10    5      0.23      0.00
   -4   10    5     15.02      0.00
   -3   10    5     19.01      0.00
   -2   10    5    -29.59      0.00
   -1   10    5     30.21      0.00
    0   10    5    -24.81      0.00
    1   10    5     -5.93      0.00
    2   10    5      6.18      0.00
    3   10    5     -5.22      0.00
    4   10    5    -10.51      0.00
    5   10    5      1.13      0.00
    6   10    5    -15.34      0.00
    7   10    5     -6.37      0.00
    8   10    5      1.85      0.00
    9   10    5      0.01      0.00
   10   10    5     -2.08      0.00
   11   10    5      2.30      0.00
   12   10    5      1.82      0.00
   13   10    5      2.72      0.00
   14   10    5     11.24      0.00
   15   10    5    -11.52      0.00
   16   10    5      8.07      0.00
  -17   11    5     -2.33      0.00
  -16   11    5     -1.61      0.00
  -15   11    5      1.03      0.00
  -14   11    5      3.93      0.00
  -13   11    5     -4.62      0.00
  -12   11    5      3.19      0.00
  -11   11    5      7.99      0.00
  -10   11    5    -15.73      0.00
   -9   11    5    -13.34      0.00
   -8   11    5      9.68      0.00
   -7   11    5     -3.58      0.00
   -6   11    5      0.86      0.00
   -5   11    5      1.99      0.00
   -4   11    5    -16.76      0.00
   -3   11    5      4.25      0.00
   -2   11    5     -9.41      0.00
   -1   11    5    -16.16      0.00
    0   11    5     24.96      0.00
    1   11    5      0.54      0.00
    2   11    5     -8.51      0.00
    3   11    5      4.61      0.00
    4   11    5      1.77      0.00
    5   11    5      8.47      0.00
    6   11    5      2.59      0.00
    7   11    5      6.70      0.00
    8   11    5     -8.95      0.00
    9   11    5     -1.62      0.00
   10   11    5     -4.89      0.00
   11   11    5     -6.99      0.00
   12   11    5     -2.91      0.00
   13   11    5     -2.27      0.00
   14   11    5     12.95      0.00
   15   11    5      4.09      0.00
   16   11    5      5.04      0.00
  -17   12    5     -5.55      0.00
  -16   12    5     -1.35      0.00
  -15   12    5      0.34      0.00
  -14   12    5      5.33      0.00
  -13   12    5      5.44      0.00
  -12   12    5     -0.27      0.00
  -11   12    5      8.67      0.00
  -10   12    5      3.58      0.00
   -9   12    5     16.60      0.00
   -8   12    5     -4.74      0.00
   -7   12    5     19.39      0.00
   -6   12    5      3.08      0.00
   -5   12    5     -1.33      0.00
   -4   12    5     -0.72      0.00
   -3   12    5     -9.57      0.00
   -2   12    5     25.53      0.00
   -1   12    5    -22.87      0.00
    0   12    5     11.76      0.00
    1   12    5     -5.01      0.00
    2   12    5    -13.34      0.00
    3   12    5     15.09      0.00
    4   12    5    -11.27      0.00
    5   12    5     -6.26      0.00
    6   12    5      5.83      0.00
    7   12    5     -8.83      0.00
    8   12    5     -1.93      0.00
    9   12    5     -3.01      0.00
   10   12    5      0.73      0.00
   11   12    5      0.61      0.00
   12   12    5     -2.91      0.00
   13   12    5      6.21      0.00
   14   12    5     -2.38      0.00
   15   12    5      3.03      0.00
   16   12    5     -1.88      0.00
  -17   13    5      2.07      0.00
  -16   13    5     -4.36      0.00
  -15   13    5      0.83      0.00
  -14   13    5      5.62      0.00
  -13   13    5     -0.22      0.00
  -12   13    5     -8.61      0.00
  -11   13    5     -0.65      0.00
  -10   13    5     15.79      0.00
   -9   13    5      8.82      0.00
   -8   13    5    -14.95      0.00
   -7   13    5      2.16      0.00
   -6   13    5     -9.36      0.00
   -5   13    5     -5.23      0.00
   -4   13    5      6.03      0.00
   -3   13    5     -4.21      0.00
   -2   13    5      3.96      0.00
   -1   13    5     -0.02      0.00
    0   13    5     13.55      0.00
    1   13    5     -6.81      0.00
    2   13    5     -5.59      0.00
    3   13    5     -0.80      0.00
    4   13    5    -14.52      0.00
    5   13    5      7.96      0.00
    6   13    5      0.52      0.00
    7   13    5     -6.80      0.00
    8   13    5     -2.42      0.00
    9   13    5      6.21      0.00
   10   13    5     -4.38      0.00
   11   13    5      8.89      0.00
   12   13    5     -0.31      0.00
   13   13    5      2.10      0.00
   14   13    5     -0.03      0.00
   15   13    5    -10.15      0.00
  -16   14    5      2.78      0.00
  -15   14    5     -4.98      0.00
  -14   14    5      7.91      0.00
  -13   14    5     12.98      0.00
  -12   14    5     -7.48      0.00
  -11   14    5     -0.21      0.00
  -10   14    5     -1.84      0.00
   -9   14    5      2.11      0.00
   -8   14    5      4.25      0.00
   -7   14    5     12.92      0.00
   -6   14    5      0.81      0.00
   -5   14    5     19.56      0.00
   -4   14    5      9.37      0.00
   -3   14    5    -13.40      0.00
   -2   14    5    -12.40      0.00
   -1   14    5     10.65      0.00
    0   14    5      7.22      0.00
    1   14    5     -1.73      0.00
    2   14    5     15.92      0.00
    3   14    5    -16.05      0.00
    4   14    5     10.34      0.00
    5   14    5     -6.60      0.00
    6   14    5      7.70      0.00
    7   14    5      1.81      0.00
    8   14    5     -4.97      0.00
    9   14    5     -4.02      0.00
   10   14    5     -8.71      0.00
   11   14    5      3.99      0.00
   12   14    5     -0.32      0.00
   13   14    5     -3.36      0.00
   14   14    5      0.99      0.00
   15   14    5     -1.89      0.00
  -16   15    5      1.83      0.00
  -15   15    5     -6.14      0.00
  -14   15    5     -0.45      0.00
  -13   15    5    -11.58      0.00
  -12   15    5      3.85      0.00
  -11   15    5     -0.11      0.00
  -10   15    5     -6.53      0.00
   -9   15    5     -9.15      0.00
   -8   15    5      2.87      0.00
   -7   15    5      0.42      0.00
   -6   15    5     -3.64      0.00
   -5   15    5     -1.87      0.00
   -4   15    5      8.46      0.00
   -3   15    5     -3.17      0.00
   -2   15    5     -1.37      0.00
   -1   15    5     -0.03      0.00
    0   15    5     -0.69      0.00
    1   15    5     -5.21      0.00
    2   15    5      5.99      0.00
    3   15    5     -8.57      0.00
    4   15    5     11.25      0.00
    5   15    5      1.24      0.00
    6   15    5     -1.11      0.00
    7   15    5      5.97      0.00
    8   15    5      2.09      0.00
    9   15    5      4.15      0.00
   10   15    5      5.18      0.00
   11   15    5     -3.31      0.00
   12   15    5      5.81      0.00
   13   15    5     10.06      0.00
   14   15    5      9.06      0.00
   15   15    5     -2.71      0.00
  -15   16    5      7.74      0.00
  -14   16    5      0.99      0.00
  -13   16    5     -1.20      0.00
  -12   16    5      9.50      0.00
  -11   16    5     14.31      0.00
  -10   16    5     -3.68      0.00
   -9   16    5      4.71      0.00
   -8   16    5      6.51      0.00
   -7   16    5    -17.68      0.00
   -6   16    5    -13.48      0.00
   -5   16    5    -20.83      0.00
   -4   16    5      1.08      0.00
   -3   16    5     -5.45      0.00
   -2   16    5     11.17      0.00
   -1   16    5     -3.35      0.00
    0   16    5     11.93      0.00
    1   16    5      2.66      0.00
    2   16    5      3.69      0.00
    3   16    5      4.79      0.00
    4   16    5      3.43      0.00
    5   16    5     -5.05      0.00
    6   16    5     -6.10      0.00
    7   16    5     -3.93      0.00
    8   16    5     -1.68      0.00
    9   16    5     -4.98      0.00
   10   16    5     10.10      0.00
   11   16    5      0.25      0.00
   12   16    5     -5.61      0.00
   13   16    5      2.24      0.00
   14   16    5      2.03      0.00
  -15   17    5     -7.78      0.00
  -14   17    5     -4.56      0.00
  -13   17    5     11.32      0.00
  -12   17    5     -7.52      0.00
  -11   17    5    -23.55      0.00
  -10   17    5    -11.19      0.00
   -9   17    5     -4.66      0.00
   -8   17    5     -0.03      0.00
   -7   17    5      3.47      0.00
   -6   17    5      8.65      0.00
   -5   17    5     13.97      0.00
   -4   17    5      9.13      0.00
   -3   17    5      5.66      0.00
   -2   17    5      6.36      0.00
   -1   17    5     -8.24      0.00
    0   17    5      1.85      0.00
    1   17    5     -6.65      0.00
    2   17    5     -5.52      0.00
    3   17    5      4.00      0.00
    4   17    5    -10.98      0.00
    5   17    5     -0.59      0.00
    6   17    5     -7.74      0.00
    7   17    5     -1.93      0.00
    8   17    5      5.21      0.00
    9   17    5      1.18      0.00
   10   17    5     -0.52      0.00
   11   17    5      2.43      0.00
   12   17    5     -5.09      0.00
   13   17    5      2.54      0.00
  -14   18    5      8.27      0.00
  -13   18    5    -14.08      0.00
  -12   18    5     13.10      0.00
  -11   18    5     -9.45      0.00
  -10   18    5      5.07      0.00
   -9   18    5     14.14      0.00
   -8   18    5     -5.23      0.00
   -7   18    5      5.12      0.00
   -6   18    5     -1.89      0.00
   -5   18    5     -0.06      0.00
   -4   18    5     -4.50      0.00
   -3   18    5     -9.94      0.00
   -2   18    5     -8.66      0.00
   -1   18    5      5.81      0.00
    0   18    5      2.13      0.00
    1   18    5      6.41      0.00
    2   18    5      3.32      0.00
    3   18    5     -1.47      0.00
    4   18    5      2.38      0.00
    5   18    5      7.45      0.00
    6   18    5      1.68      0.00
    7   18    5      0.75      0.00
    8   18    5      3.54      0.00
    9   18    5    -12.31      0.00
   10   18    5     -4.47      0.00
   11   18    5      1.73      0.00
   12   18    5      7.62      0.00
   13   18    5      4.56      0.00
  -13   19    5    -20.39      0.00
  -12   19    5    -16.59      0.00
  -11   19    5      2.10      0.00
  -10   19    5     10.72      0.00
   -9   19    5      4.51      0.00
   -8   19    5     12.09      0.00
   -7   19    5      8.81      0.00
   -6   19    5      4.55      0.00
   -5   19    5      4.02      0.00
   -4   19    5      8.68      0.00
   -3   19    5      9.39      0.00
   -2   19    5     -4.15      0.00
   -1   19    5      5.24      0.00
    0   19    5     -9.17      0.00
    1   19    5      0.84      0.00
    2   19    5      1.40      0.00
    3   19    5     -9.35      0.00
    4   19    5    -18.96      0.00
    5   19    5     -3.55      0.00
    6   19    5      4.91      0.00
    7   19    5     -4.00      0.00
    8   19    5      2.98      0.00
    9   19    5      5.03      0.00
   10   19    5     -2.09      0.00
   11   19    5     -4.18      0.00
   12   19    5     -1.16      0.00
  -13   20    5     -0.16      0.00
  -12   20    5      5.87      0.00
  -11   20    5      5.45      0.00
  -10   20    5     18.02      0.00
   -9   20    5     -6.63      0.00
   -8   20    5     -4.31      0.00
   -7   20    5     -4.94      0.00
   -6   20    5     -3.66      0.00
   -5   20    5     -9.54      0.00
   -4   20    5      3.56      0.00
   -3   20    5     -2.43      0.00
   -2   20    5      1.46      0.00
   -1   20    5      1.71      0.00
    0   20    5      8.22      0.00
    1   20    5      1.70      0.00
    2   20    5      2.42      0.00
    3   20    5      2.26      0.00
    4   20    5     -3.45      0.00
    5   20    5     -6.87      0.00
    6   20    5     -6.63      0.00
    7   20    5     -1.63      0.00
    8   20    5    -11.29      0.00
    9   20    5      5.54      0.00
   10   20    5      4.52      0.00
   11   20    5      1.34      0.00
  -12   21    5     -3.86      0.00
  -11   21    5     -1.35      0.00
  -10   21    5     -0.19      0.00
   -9   21    5     10.95      0.00
   -8   21    5      2.19      0.00
   -7   21    5      1.37      0.00
   -6   21    5     -0.41      0.00
   -5   21    5      5.21      0.00
   -4   21    5     -0.53      0.00
   -3   21    5      1.71      0.00
   -2   21    5      8.69      0.00
   -1   21    5      0.67      0.00
    0   21    5      2.38      0.00
    1   21    5      0.31      0.00
    2   21    5     -3.67      0.00
    3   21    5     -1.23      0.00
    4   21    5     -1.82      0.00
    5   21    5      6.67      0.00
    6   21    5     -1.38      0.00
    7   21    5      2.59      0.00
    8   21    5     -1.11      0.00
    9   21    5     -7.23      0.00
   10   21    5      4.70      0.00
   11   21    5      9.29      0.00
  -11   22    5     -4.60      0.00
  -10   22    5     -8.00      0.00
   -9   22    5    -18.46      0.00
   -8   22    5      3.83      0.00
   -7   22    5     -0.17      0.00
   -6   22    5    -15.27      0.00
   -5   22    5      3.95      0.00
   -4   22    5     -1.96      0.00
   -3   22    5      7.38      0.00
   -2   22    5      1.75      0.00
   -1   22    5     -1.63      0.00
    0   22    5     -1.46      0.00
    1   22    5     -3.34      0.00
    2   22    5      5.71      0.00
    3   22    5     -6.64      0.00
    4   22    5     11.26      0.00
    5   22    5      1.80      0.00
    6   22    5     -1.93      0.00
    7   22    5      8.13      0.00
    8   22    5     -2.75      0.00
    9   22    5     -8.55      0.00
   10   22    5    -12.48      0.00
  -10   23    5     -1.45      0.00
   -9   23    5      1.21      0.00
   -8   23    5      5.74      0.00
   -7   23    5     -7.81      0.00
   -6   23    5     -2.39      0.00
   -5   23    5     12.03      0.00
   -4   23    5      7.50      0.00
   -3   23    5     -2.85      0.00
   -2   23    5     -2.22      0.00
   -1   23    5     -8.40      0.00
    0   23    5     -5.95      0.00
    1   23    5     -6.53      0.00
    2   23    5      6.91      0.00
    3   23    5     -3.01      0.00
    4   23    5      0.22      0.00
    5   23    5      1.03      0.00
    6   23    5     -8.55      0.00
    7   23    5     -8.18      0.00
    8   23    5    -11.08      0.00
    9   23    5      6.96      0.00
   -8   24    5     -0.04      0.00
   -7   24    5      5.63      0.00
   -6   24    5     -5.67      0.00
   -5   24    5     -5.61      0.00
   -4   24    5     -9.26      0.00
   -3   24    5     -2.95      0.00
   -2   24    5      9.25      0.00
   -1   24    5     11.26      0.00
    0   24    5     13.31      0.00
    1   24    5     -7.66      0.00
    2   24    5      7.00      0.00
    3   24    5     -5.64      0.00
    4   24    5     -4.72      0.00
    5   24    5      3.00      0.00
    6   24    5    -11.75      0.00
    7   24    5     -3.91      0.00
   -7   25    5     11.90      0.00
   -6   25    5     11.99      0.00
   -5   25    5      5.20      0.00
   -1   25    5      1.39      0.00
    0   25    5     -8.01      0.00
    1   25    5     -6.72      0.00
    2   25    5     12.61      0.00
    3   25    5      7.25      0.00
    4   25    5     -2.88      0.00
    5   25    5      9.00      0.00
    6   25    5     10.05      0.00
    1   26    5     -4.94      0.00
    2   26    5     -8.26      0.00
    3   26    5      3.87      0.00
  -18    0    6      5.07      0.00
  -16    0    6     -2.76      0.00
  -14    0    6      0.71      0.00
  -12    0    6      1.13      0.00
  -10    0    6    -18.16      0.00
   -8    0    6    -32.85      0.00
   -6    0    6     26.43      0.00
   -4    0    6     22.53      0.00
   -2    0    6     33.85      0.00
    0    0    6    -95.62      0.00
    2    0    6     -9.75      0.00
    4    0    6     -8.13      0.00
    8    0    6    -17.97      0.00
   10    0    6      7.35      0.00
   12    0    6    -12.58      0.00
   14    0    6      0.84      0.00
   16    0    6      5.75      0.00
   18    0    6      7.34      0.00
  -19    1    6     -3.81      0.00
  -18    1    6      1.25      0.00
  -17    1    6     -5.87      0.00
  -16    1    6      5.13      0.00
  -15    1    6     -2.94      0.00
  -14    1    6     -3.15      0.00
  -13    1    6     -0.61      0.00
  -12    1    6    -14.59      0.00
  -11    1    6     -2.26      0.00
  -10    1    6      9.70      0.00
   -9    1    6      6.25      0.00
   -8    1    6     11.77      0.00
   -7    1    6      0.71      0.00
   -6    1    6      0.68      0.00
   -5    1    6    -23.80      0.00
   -4    1    6    -35.26      0.00
   -3    1    6      7.40      0.00
   -2    1    6     -0.58      0.00
   -1    1    6    -38.44      0.00
    0    1    6     37.07      0.00
    1    1    6    -22.87      0.00
    2    1    6    -23.23      0.00
    3    1    6    -20.02      0.00
    4    1    6      4.43      0.00
    5    1    6     -9.71      0.00
    6    1    6    -28.99      0.00
    7    1    6      0.29      0.00
    8    1    6    -11.43      0.00
    9    1    6     -3.60      0.00
   10    1    6      6.02      0.00
   11    1    6     -0.89      0.00
   12    1    6    -14.80      0.00
   13    1    6      1.45      0.00
   14    1    6      2.69      0.00
   15    1    6     -3.90      0.00
   16    1    6      1.32      0.00
   17    1    6      0.36      0.00
   18    1    6     -2.93      0.00
  -19    2    6      4.03      0.00
  -18    2    6      0.11      0.00
  -17    2    6      2.05      0.00
  -16    2    6      6.37      0.00
  -15    2    6     -1.44      0.00
  -14    2    6     -1.18      0.00
  -13    2    6      1.72      0.00
  -12    2    6      3.97      0.00
  -11    2    6     -7.17      0.00
  -10    2    6     14.69      0.00
   -9    2    6    -25.59      0.00
   -8    2    6     11.82      0.00
   -7    2    6    -25.85      0.00
   -6    2    6      8.58      0.00
   -5    2    6      7.81      0.00
   -4    2    6    -23.81      0.00
   -3    2    6     14.05      0.00
   -2    2    6    -14.82      0.00
   -1    2    6     80.59      0.00
    0    2    6    -19.97      0.00
    1    2    6     22.34      0.00
    3    2    6      9.74      0.00
    4    2    6      1.67      0.00
    5    2    6     17.82      0.00
    6    2    6      7.11      0.00
    7    2    6     15.39      0.00
    8    2    6     12.59      0.00
    9    2    6     -4.30      0.00
   10    2    6     -0.52      0.00
   11    2    6     -3.98      0.00
   12    2    6      2.57      0.00
   13    2    6      3.68      0.00
   14    2    6     -0.11      0.00
   15    2    6      0.86      0.00
   16    2    6      0.92      0.00
   17    2    6      4.04      0.00
   18    2    6      5.85      0.00
  -19    3    6      2.19      0.00
  -18    3    6     12.46      0.00
  -17    3    6      2.72      0.00
  -16    3    6    -14.73      0.00
  -15    3    6      2.07      0.00
  -14    3    6      1.65      0.00
  -13    3    6     -3.85      0.00
  -12    3    6     12.45      0.00
  -11    3    6     -1.98      0.00
  -10    3    6     -0.35      0.00
   -9    3    6    -13.21      0.00
   -8    3    6      5.22      0.00
   -7    3    6    -17.32      0.00
   -6    3    6     -7.97      0.00
   -5    3    6      0.60      0.00
   -4    3    6      6.69      0.00
   -3    3    6     23.16      0.00
   -2    3    6    -64.96      0.00
   -1    3    6     56.04      0.00
    0    3    6    -21.88      0.00
    1    3    6    -13.34      0.00
    2    3    6    -11.03      0.00
    3    3    6      5.22      0.00
    4    3    6    -20.25      0.00
    5    3    6     -6.81      0.00
    6    3    6     -3.99      0.00
    7    3    6     -2.17      0.00
    8    3    6      7.13      0.00
    9    3    6     -7.48      0.00
   10    3    6     -3.41      0.00
   11    3    6      2.58      0.00
   12    3    6      5.28      0.00
   13    3    6      5.16      0.00
   14    3    6     -9.40      0.00
   15    3    6     -0.01      0.00
   16    3    6      7.61      0.00
   17    3    6      1.00      0.00
  -19    4    6      4.93      0.00
  -18    4    6      5.51      0.00
  -17    4    6     10.25      0.00
  -16    4    6     -4.56      0.00
  -15    4    6     -3.49      0.00
  -14    4    6      2.06      0.00
  -13    4    6     -8.23      0.00
  -12    4    6     -2.64      0.00
  -11    4    6      0.92      0.00
  -10    4    6     -2.63      0.00
   -9    4    6      0.02      0.00
   -8    4    6     15.50      0.00
   -7    4    6     -2.40      0.00
   -6    4    6    -22.29      0.00
   -5    4    6    -11.82      0.00
   -4    4    6    -25.81      0.00
   -3    4    6      4.27      0.00
   -2    4    6    -17.33      0.00
   -1    4    6     21.95      0.00
    0    4    6    -76.98      0.00
    1    4    6     22.20      0.00
    2    4    6    -59.45      0.00
    3    4    6     19.75      0.00
    4    4    6    -34.20      0.00
    5    4    6      2.89      0.00
    6    4    6     10.59      0.00
    7    4    6    -13.55      0.00
    8    4    6      6.57      0.00
    9    4    6     -1.82      0.00
   10    4    6     11.52      0.00
   11    4    6      2.63      0.00
   12    4    6      0.71      0.00
   13    4    6      7.18      0.00
   14    4    6      3.26      0.00
   15    4    6      5.93      0.00
   16    4    6     -0.31      0.00
   17    4    6     -3.86      0.00
  -19    5    6      6.59      0.00
  -18    5    6      0.45      0.00
  -17    5    6     -7.76      0.00
  -16    5    6      3.44      0.00
  -15    5    6      1.10      0.00
  -14    5    6     -3.36      0.00
  -13    5    6      2.75      0.00
  -12    5    6    -10.20      0.00
  -11    5    6     -4.06      0.00
  -10    5    6     10.51      0.00
   -9    5    6    -13.81      0.00
   -8    5    6     20.04      0.00
   -7    5    6     -0.63      0.00
   -6    5    6     11.90      0.00
   -5    5    6     43.26      0.00
   -4    5    6     16.55      0.00
   -3    5    6      0.71      0.00
   -2    5    6     44.87      0.00
   -1    5    6     52.89      0.00
    0    5    6    -17.78      0.00
    1    5    6     25.20      0.00
    2    5    6     -8.44      0.00
    3    5    6     18.20      0.00
    4    5    6    -27.74      0.00
    5    5    6    -17.69      0.00
    6    5    6      7.75      0.00
    7    5    6    -22.09      0.00
    8    5    6     -6.48      0.00
    9    5    6    -18.89      0.00
   10    5    6     12.50      0.00
   11    5    6     -2.23      0.00
   12    5    6     -8.03      0.00
   13    5    6      1.97      0.00
   14    5    6     -5.70      0.00
   15    5    6     -1.30      0.00
   16    5    6      0.57      0.00
   17    5    6     -2.97      0.00
  -19    6    6      5.35      0.00
  -18    6    6     -1.83      0.00
  -17    6    6      9.18      0.00
  -16    6    6      2.55      0.00
  -15    6    6      2.37      0.00
  -14    6    6     -2.30      0.00
  -13    6    6     16.07      0.00
  -12    6    6      2.62      0.00
  -11    6    6     14.27      0.00
  -10    6    6      1.39      0.00
   -9    6    6     -7.44      0.00
   -8    6    6     -9.31      0.00
   -7    6    6    -13.76      0.00
   -6    6    6     -3.83      0.00
   -5    6    6    -18.69      0.00
   -4    6    6    -29.12      0.00
   -3    6    6     16.84      0.00
   -2    6    6    -53.97      0.00
   -1    6    6      7.77      0.00
    0    6    6    -17.25      0.00
    1    6    6     13.39      0.00
    2    6    6      0.03      0.00
    3    6    6    -19.49      0.00
    4    6    6     12.11      0.00
    5    6    6     -7.66      0.00
    6    6    6     21.70      0.00
    7    6    6      8.08      0.00
    8    6    6     21.43      0.00
    9    6    6    -20.38      0.00
   10    6    6      7.81      0.00
   11    6    6     -1.52      0.00
   12    6    6     -5.10      0.00
   13    6    6      5.47      0.00
   14    6    6      0.10      0.00
   15    6    6     -1.09      0.00
   16    6    6     -3.31      0.00
   17    6    6     -0.85      0.00
  -18    7    6     -8.14      0.00
  -17    7    6      1.09      0.00
  -16    7    6     -0.23      0.00
  -15    7    6    -10.15      0.00
  -14    7    6     -3.96      0.00
  -13    7    6      5.27      0.00
  -12    7    6    -18.20      0.00
  -11    7    6     -2.57      0.00
  -10    7    6    -16.70      0.00
   -9    7    6     -2.80      0.00
   -8    7    6     -6.04      0.00
   -7    7    6    -20.87      0.00
   -6    7    6     27.78      0.00
   -5    7    6     -4.99      0.00
   -4    7    6     15.03      0.00
   -3    7    6     31.04      0.00
   -2    7    6    -29.73      0.00
   -1    7    6      7.91      0.00
    0    7    6    -25.45      0.00
    1    7    6     26.77      0.00
    2    7    6    -15.20      0.00
    3    7    6     -1.54      0.00
    4    7    6     26.43      0.00
    5    7    6     14.02      0.00
    6    7    6     11.19      0.00
    7    7    6     -4.90      0.00
    8    7    6     15.33      0.00
    9    7    6    -16.99      0.00
   10    7    6      8.14      0.00
   11    7    6     -8.06      0.00
   12    7    6     -1.10      0.00
   13    7    6     -5.38      0.00
   14    7    6      1.90      0.00
   15    7    6     -2.95      0.00
   16    7    6     -8.99      0.00
   17    7    6      5.44      0.00
  -18    8    6     -9.87      0.00
  -17    8    6      4.03      0.00
  -16    8    6      1.41      0.00
  -15    8    6      3.33      0.00
  -14    8    6    -10.01      0.00
  -13    8    6      0.96      0.00
  -12    8    6      0.78      0.00
  -11    8    6     10.79      0.00
  -10    8    6      3.18      0.00
   -9    8    6     22.91      0.00
   -8    8    6      3.81      0.00
   -7    8    6     -0.80      0.00
   -6    8    6    -11.29      0.00
   -5    8    6    -24.58      0.00
   -4    8    6    -23.26      0.00
   -3    8    6    -24.94      0.00
   -2    8    6     27.18      0.00
   -1    8    6     14.82      0.00
    0    8    6      8.58      0.00
    1    8    6     18.56      0.00
    2    8    6     -9.86      0.00
    3    8    6     17.58      0.00
    4    8    6    -18.72      0.00
    5    8    6     -2.80      0.00
    6    8    6     -5.51      0.00
    7    8    6    -28.95      0.00
    8    8    6     12.12      0.00
    9    8    6      3.01      0.00
   10    8    6     13.27      0.00
   11    8    6     -0.55      0.00
   12    8    6      3.54      0.00
   13    8    6     -0.75      0.00
   14    8    6      1.53      0.00
   15    8    6      1.34      0.00
   16    8    6     -3.88      0.00
   17    8    6      2.75      0.00
  -18    9    6      8.86      0.00
  -17    9    6      3.96      0.00
  -16    9    6      2.86      0.00
  -15    9    6      1.10      0.00
  -14    9    6     -4.52      0.00
  -13    9    6     -2.30      0.00
  -12    9    6     -8.74      0.00
  -11    9    6      5.93      0.00
  -10    9    6    -20.41      0.00
   -9    9    6      6.16      0.00
   -8    9    6    -16.34      0.00
   -7    9    6     -2.78      0.00
   -6    9    6     -8.71      0.00
   -5    9    6      0.60      0.00
   -4    9    6     -3.27      0.00
   -3    9    6    -31.51      0.00
   -2    9    6     40.24      0.00
   -1    9    6    -34.45      0.00
    0    9    6     -3.15      0.00
    1    9    6     -0.82      0.00
    2    9    6     -6.24      0.00
    3    9    6      4.29      0.00
    4    9    6     -7.35      0.00
    5    9    6      6.14      0.00
    6    9    6     10.97      0.00
    7    9    6    -15.50      0.00
    8    9    6     11.15      0.00
    9    9    6     -7.25      0.00
   10    9    6     -0.81      0.00
   11    9    6     -4.56      0.00
   12    9    6      1.00      0.00
   13    9    6     -9.02      0.00
   14    9    6     -1.96      0.00
   15    9    6      2.74      0.00
   16    9    6      4.20      0.00
  -18   10    6      7.26      0.00
  -17   10    6     -9.13      0.00
  -16   10    6     11.29      0.00
  -15   10    6      1.63      0.00
  -14   10    6      2.57      0.00
  -13   10    6     16.40      0.00
  -12   10    6    -10.72      0.00
  -11   10    6     20.96      0.00
  -10   10    6     -9.13      0.00
   -9   10    6      1.30      0.00
   -8   10    6    -10.27      0.00
   -7   10    6     10.41      0.00
   -6   10    6      6.73      0.00
   -5   10    6     -7.47      0.00
   -4   10    6     16.35      0.00
   -3   10    6    -29.12      0.00
   -2   10    6      8.51      0.00
   -1   10    6    -12.57      0.00
    0   10    6     -2.15      0.00
    1   10    6     11.50      0.00
    2   10    6    -12.61      0.00
    3   10    6      3.04      0.00
    4   10    6      2.81      0.00
    5   10    6     -3.08      0.00
    6   10    6      2.66      0.00
    7   10    6    -10.49      0.00
    8   10    6      4.83      0.00
    9   10    6    -11.39      0.00
   10   10    6     -7.42      0.00
   11   10    6     -1.27      0.00
   12   10    6     -0.68      0.00
   13   10    6      3.81      0.00
   14   10    6     -6.45      0.00
   15   10    6      3.99      0.00
   16   10    6     -9.79      0.00
  -17   11    6      1.48      0.00
  -16   11    6      9.12      0.00
  -15   11    6     -9.75      0.00
  -14   11    6      1.04      0.00
  -13   11    6      2.96      0.00
  -12   11    6     -8.44      0.00
  -11   11    6     -7.91      0.00
  -10   11    6     -0.67      0.00
   -9   11    6      4.79      0.00
   -8   11    6     10.64      0.00
   -7   11    6      5.80      0.00
   -6   11    6     19.22      0.00
   -5   11    6     -4.34      0.00
   -4   11    6     11.23      0.00
   -3   11    6     -6.40      0.00
   -2   11    6    -18.04      0.00
   -1   11    6     -4.08      0.00
    0   11    6     -5.59      0.00
    1   11    6     -0.72      0.00
    2   11    6    -22.56      0.00
    3   11    6     -4.06      0.00
    4   11    6     -2.55      0.00
    5   11    6     -0.57      0.00
    6   11    6      2.34      0.00
    7   11    6      7.10      0.00
    8   11    6     -1.82      0.00
    9   11    6      8.31      0.00
   10   11    6      4.77      0.00
   11   11    6      1.59      0.00
   12   11    6      2.45      0.00
   13   11    6     -1.16      0.00
   14   11    6     -1.65      0.00
   15   11    6      8.02      0.00
   16   11    6     -0.93      0.00
  -17   12    6     -0.32      0.00
  -16   12    6      7.85      0.00
  -15   12    6      0.75      0.00
  -14   12    6      0.20      0.00
  -13   12    6      4.24      0.00
  -12   12    6     16.38      0.00
  -11   12    6      5.38      0.00
  -10   12    6     -3.82      0.00
   -9   12    6     13.52      0.00
   -8   12    6     -0.18      0.00
   -7   12    6    -15.64      0.00
   -6   12    6     -2.00      0.00
   -5   12    6    -22.07      0.00
   -4   12    6      1.12      0.00
   -3   12    6      3.66      0.00
   -2   12    6     29.41      0.00
   -1   12    6     -0.95      0.00
    0   12    6      0.83      0.00
    1   12    6     16.08      0.00
    2   12    6      3.97      0.00
    3   12    6      5.12      0.00
    4   12    6      4.55      0.00
    5   12    6      0.08      0.00
    6   12    6    -10.27      0.00
    7   12    6      2.36      0.00
    8   12    6      1.60      0.00
    9   12    6      0.68      0.00
   10   12    6      3.49      0.00
   11   12    6      2.16      0.00
   12   12    6      3.03      0.00
   13   12    6      0.42      0.00
   14   12    6     -2.67      0.00
   15   12    6     -0.71      0.00
   16   12    6      4.11      0.00
  -17   13    6      7.76      0.00
  -16   13    6     -4.84      0.00
  -15   13    6      3.00      0.00
  -14   13    6     -9.63      0.00
  -13   13    6    -15.50      0.00
  -12   13    6     -0.79      0.00
  -11   13    6     -0.22      0.00
  -10   13    6    -15.40      0.00
   -9   13    6      6.72      0.00
   -8   13    6      0.97      0.00
   -7   13    6     -0.93      0.00
   -6   13    6      9.54      0.00
   -5   13    6      8.32      0.00
   -4   13    6     18.23      0.00
   -3   13    6     -0.82      0.00
   -2   13    6      4.22      0.00
   -1   13    6    -33.13      0.00
    0   13    6     -7.58      0.00
    1   13    6    -16.63      0.00
    2   13    6     -6.69      0.00
    3   13    6     11.50      0.00
    4   13    6    -12.78      0.00
    5   13    6     13.70      0.00
    6   13    6     -1.36      0.00
    7   13    6      5.69      0.00
    8   13    6     10.51      0.00
    9   13    6     11.42      0.00
   10   13    6      4.18      0.00
   11   13    6      0.80      0.00
   12   13    6      0.00      0.00
   13   13    6     -0.41      0.00
   14   13    6     -7.71      0.00
   15   13    6    -22.57      0.00
  -16   14    6     11.66      0.00
  -15   14    6     -6.32      0.00
  -14   14    6      7.77      0.00
  -13   14    6     10.10      0.00
  -12   14    6      4.29      0.00
  -11   14    6     -3.88      0.00
  -10   14    6    -10.85      0.00
   -9   14    6     -9.51      0.00
   -8   14    6    -12.62      0.00
   -7   14    6     -1.33      0.00
   -6   14    6     -3.78      0.00
   -5   14    6     -7.33      0.00
   -4   14    6      3.16      0.00
   -3   14    6    -20.86      0.00
   -2   14    6     10.54      0.00
   -1   14    6     15.40      0.00
    0   14    6     10.89      0.00
    1   14    6     -1.59      0.00
    2   14    6     -5.29      0.00
    3   14    6     13.25      0.00
    4   14    6     -9.74      0.00
    5   14    6      0.85      0.00
    6   14    6      1.53      0.00
    7   14    6     -3.27      0.00
    8   14    6      3.37      0.00
    9   14    6    -17.24      0.00
   10   14    6      3.20      0.00
   11   14    6      3.83      0.00
   12   14    6     -7.62      0.00
   13   14    6      2.90      0.00
   14   14    6      2.65      0.00
   15   14    6      1.96      0.00
  -16   15    6     11.88      0.00
  -15   15    6    -14.55      0.00
  -14   15    6     -3.58      0.00
  -13   15    6     -9.16      0.00
  -12   15    6     -5.17      0.00
  -11   15    6     -9.44      0.00
  -10   15    6     12.55      0.00
   -9   15    6      5.09      0.00
   -8   15    6     -1.49      0.00
   -7   15    6     13.98      0.00
   -6   15    6      2.43      0.00
   -5   15    6      0.11      0.00
   -4   15    6     -4.19      0.00
   -3   15    6     -3.34      0.00
   -2   15    6      2.67      0.00
   -1   15    6      4.20      0.00
    0   15    6     -5.84      0.00
    1   15    6     -6.65      0.00
    2   15    6     -9.86      0.00
    3   15    6     -4.29      0.00
    4   15    6      0.70      0.00
    5   15    6      6.79      0.00
    6   15    6     -3.65      0.00
    7   15    6      5.06      0.00
    8   15    6      2.35      0.00
    9   15    6      0.70      0.00
   10   15    6     -0.78      0.00
   11   15    6     -3.85      0.00
   12   15    6     -7.29      0.00
   13   15    6      0.95      0.00
   14   15    6     -5.05      0.00
  -15   16    6     15.34      0.00
  -14   16    6      5.76      0.00
  -13   16    6      1.94      0.00
  -12   16    6      3.81      0.00
  -11   16    6     -7.30      0.00
  -10   16    6     -5.41      0.00
   -9   16    6      4.26      0.00
   -8   16    6    -13.20      0.00
   -7   16    6     -1.53      0.00
   -6   16    6      1.74      0.00
   -5   16    6     -2.45      0.00
   -4   16    6     -4.86      0.00
   -3   16    6     14.19      0.00
   -2   16    6     -2.53      0.00
   -1   16    6      7.25      0.00
    0   16    6     -3.42      0.00
    1   16    6     12.08      0.00
    2   16    6     -3.99      0.00
    3   16    6      1.43      0.00
    4   16    6     -4.65      0.00
    5   16    6     -2.44      0.00
    6   16    6     -1.09      0.00
    7   16    6     -4.81      0.00
    8   16    6     -4.98      0.00
    9   16    6      1.58      0.00
   10   16    6      3.16      0.00
   11   16    6      6.34      0.00
   12   16    6      1.76      0.00
   13   16    6     -1.19      0.00
   14   16    6     13.17      0.00
  -15   17    6     -9.19      0.00
  -14   17    6      2.18      0.00
  -13   17    6     -2.40      0.00
  -12   17    6     -7.50      0.00
  -11   17    6      7.98      0.00
  -10   17    6      9.26      0.00
   -9   17    6      6.06      0.00
   -8   17    6      5.22      0.00
   -7   17    6      2.19      0.00
   -6   17    6     11.76      0.00
   -5   17    6     16.44      0.00
   -4   17    6     -2.68      0.00
   -3   17    6     -2.54      0.00
   -2   17    6     -7.37      0.00
   -1   17    6    -21.29      0.00
    0   17    6    -12.69      0.00
    1   17    6      4.74      0.00
    2   17    6     -3.37      0.00
    3   17    6     19.06      0.00
    4   17    6     -5.91      0.00
    5   17    6     10.02      0.00
    6   17    6     -1.45      0.00
    7   17    6      0.05      0.00
    8   17    6      6.09      0.00
    9   17    6      4.72      0.00
   10   17    6     -2.86      0.00
   11   17    6     -0.82      0.00
   12   17    6     10.87      0.00
   13   17    6     -6.88      0.00
  -14   18    6     12.39      0.00
  -13   18    6     -1.48      0.00
  -12   18    6     13.04      0.00
  -11   18    6     -1.56      0.00
  -10   18    6     13.63      0.00
   -9   18    6     -4.68      0.00
   -8   18    6     -9.90      0.00
   -7   18    6      4.54      0.00
   -6   18    6     -8.75      0.00
   -5   18    6      0.30      0.00
   -4   18    6     -3.48      0.00
   -3   18    6    -11.36      0.00
   -2   18    6     12.44      0.00
   -1   18    6      7.48      0.00
    0   18    6      3.72      0.00
    1   18    6     -0.67      0.00
    2   18    6     -9.94      0.00
    3   18    6      2.28      0.00
    4   18    6     -3.48      0.00
    5   18    6      0.12      0.00
    6   18    6     -4.57      0.00
    7   18    6      1.99      0.00
    8   18    6      3.61      0.00
    9   18    6     -7.20      0.00
   10   18    6     14.94      0.00
   11   18    6      1.23      0.00
   12   18    6     11.39      0.00
   13   18    6      2.01      0.00
  -13   19    6     11.35      0.00
  -12   19    6      2.85      0.00
  -11   19    6     -3.15      0.00
  -10   19    6      0.86      0.00
   -9   19    6    -12.33      0.00
   -8   19    6      1.12      0.00
   -7   19    6     11.77      0.00
   -6   19    6     -3.61      0.00
   -5   19    6      0.56      0.00
   -4   19    6      1.33      0.00
   -3   19    6      4.98      0.00
   -2   19    6      5.07      0.00
   -1   19    6      0.82      0.00
    0   19    6     -1.38      0.00
    1   19    6      0.56      0.00
    2   19    6     -2.75      0.00
    3   19    6      7.23      0.00
    4   19    6     -0.88      0.00
    5   19    6      6.95      0.00
    6   19    6     11.27      0.00
    7   19    6      2.36      0.00
    8   19    6      2.36      0.00
    9   19    6     -5.95      0.00
   10   19    6     -0.01      0.00
   11   19    6     -4.31      0.00
   12   19    6     -5.90      0.00
  -13   20    6      1.64      0.00
  -12   20    6     14.14      0.00
  -11   20    6     -4.70      0.00
  -10   20    6    -10.86      0.00
   -9   20    6    -13.34      0.00
   -8   20    6     -0.18      0.00
   -7   20    6      1.67      0.00
   -6   20    6     -3.15      0.00
   -5   20    6     -4.22      0.00
   -4   20    6     -0.90      0.00
   -3   20    6     -0.11      0.00
   -2   20    6      1.49      0.00
   -1   20    6     -4.01      0.00
    0   20    6     -1.18      0.00
    1   20    6      6.62      0.00
    2   20    6     -4.05      0.00
    3   20    6     -2.58      0.00
    4   20    6     -0.86      0.00
    5   20    6      0.16      0.00
    6   20    6      2.48      0.00
    7   20    6      0.85      0.00
    8   20    6      1.93      0.00
    9   20    6      1.55      0.00
   10   20    6      1.95      0.00
   11   20    6     -1.78      0.00
  -12   21    6     -1.88      0.00
  -11   21    6     14.02      0.00
  -10   21    6    -11.45      0.00
   -9   21    6     18.60      0.00
   -8   21    6     -4.85      0.00
   -7   21    6      1.27      0.00
   -6   21    6      3.89      0.00
   -5   21    6      3.44      0.00
   -4   21    6      2.73      0.00
   -3   21    6    -10.44      0.00
   -2   21    6      1.85      0.00
   -1   21    6     -4.27      0.00
    0   21    6     -9.25      0.00
    1   21    6      4.74      0.00
    2   21    6      5.32      0.00
    3   21    6      4.01      0.00
    4   21    6      9.93      0.00
    5   21    6     16.94      0.00
    6   21    6      0.82      0.00
    7   21    6      4.02      0.00
    8   21    6      0.36      0.00
    9   21    6      3.23      0.00
   10   21    6     11.45      0.00
  -11   22    6     13.06      0.00
  -10   22    6     -2.74      0.00
   -9   22    6      1.86      0.00
   -8   22    6    -10.82      0.00
   -7   22    6      5.14      0.00
   -6   22    6     -6.59      0.00
   -5   22    6      3.81      0.00
   -4   22    6      0.12      0.00
   -3   22    6     -4.42      0.00
   -2   22    6      2.56      0.00
   -1   22    6    -13.18      0.00
    0   22    6     13.73      0.00
    1   22    6      4.07      0.00
    2   22    6      4.51      0.00
    3   22    6      0.42      0.00
    4   22    6      2.79      0.00
    5   22    6      1.96      0.00
    6   22    6      2.04      0.00
    7   22    6      9.76      0.00
    8   22    6      1.64      0.00
    9   22    6     -3.88      0.00
  -10   23    6      9.64      0.00
   -9   23    6      0.53      0.00
   -8   23    6      4.04      0.00
   -7   23    6      3.54      0.00
   -6   23    6     -1.77      0.00
   -5   23    6      1.82      0.00
   -4   23    6     -5.55      0.00
   -3   23    6     -4.08      0.00
   -2   23    6     -5.29      0.00
   -1   23    6     -8.45      0.00
    0   23    6      8.12      0.00
    1   23    6      6.26      0.00
    2   23    6     13.11      0.00
    3   23    6     18.19      0.00
    4   23    6     -9.53      0.00
    5   23    6      5.03      0.00
    6   23    6      4.66      0.00
    7   23    6    -10.82      0.00
    8   23    6      3.27      0.00
   -8   24    6    -14.67      0.00
   -7   24    6      5.68      0.00
   -6   24    6     -8.60      0.00
   -5   24    6     -6.47      0.00
   -4   24    6      2.97      0.00
   -2   24    6      4.10      0.00
   -1   24    6      2.81      0.00
    0   24    6      1.74      0.00
    1   24    6     -1.03      0.00
    2   24    6    -17.95      0.00
    3   24    6     -4.79      0.00
    4   24    6     10.79      0.00
    5   24    6     -2.09      0.00
    6   24    6     -4.10      0.00
    7   24    6      1.11      0.00
   -7   25    6     -4.57      0.00
   -6   25    6      2.31      0.00
   -1   25    6    -19.67      0.00
    0   25    6    -24.32      0.00
    1   25    6     -1.55      0.00
    2   25    6    -13.52      0.00
    3   25    6     -4.39      0.00
    4   25    6     13.02      0.00
    5   25    6     -4.22      0.00
    0   26    6     20.77      0.00
    1   26    6     -0.33      0.00
    2   26    6      6.96      0.00
    3   26    6      2.95      0.00
  -19    0    7     -1.56      0.00
  -17    0    7      0.79      0.00
  -15    0    7     11.47      0.00
  -13    0    7     -7.73      0.00
  -11    0    7    -14.29      0.00
   -9    0    7     11.22      0.00
   -7    0    7    -14.28      0.00
   -5    0    7     13.88      0.00
   -3    0    7    -25.77      0.00
   -1    0    7     56.40      0.00
    1    0    7    131.70      0.00
    3    0    7     35.74      0.00
    5    0    7     -0.88      0.00
    7    0    7    -11.03      0.00
    9    0    7     -1.79      0.00
   11    0    7     10.40      0.00
   13    0    7      3.63      0.00
   15    0    7      2.87      0.00
   17    0    7     -6.71      0.00
  -19    1    7      9.07      0.00
  -18    1    7     -3.02      0.00
  -17    1    7     -0.61      0.00
  -16    1    7     -5.06      0.00
  -15    1    7      1.74      0.00
  -14    1    7     -5.05      0.00
  -13    1    7     -0.42      0.00
  -12    1    7      9.17      0.00
  -11    1    7     10.84      0.00
  -10    1    7     12.43      0.00
   -9    1    7      8.49      0.00
   -8    1    7     16.48      0.00
   -7    1    7     13.65      0.00
   -6    1    7    -31.13      0.00
   -5    1    7      3.95      0.00
   -4    1    7      2.94      0.00
   -2    1    7    -21.79      0.00
   -1    1    7    -34.81      0.00
    0    1    7     -4.31      0.00
    1    1    7     22.46      0.00
    2    1    7    -60.90      0.00
    3    1    7      8.79      0.00
    4    1    7      6.66      0.00
    5    1    7    -28.57      0.00
    6    1    7     15.15      0.00
    7    1    7      9.29      0.00
    8    1    7      7.17      0.00
    9    1    7     11.98      0.00
   10    1    7    -10.88      0.00
   11    1    7      7.65      0.00
   12    1    7     -3.85      0.00
   13    1    7      5.55      0.00
   14    1    7      1.58      0.00
   15    1    7     -4.37      0.00
   16    1    7      4.03      0.00
   17    1    7     -4.82      0.00
  -19    2    7     -1.79      0.00
  -18    2    7    -11.71      0.00
  -17    2    7      8.61      0.00
  -16    2    7      5.83      0.00
  -15    2    7      0.52      0.00
  -14    2    7      1.91      0.00
  -13    2    7     15.61      0.00
  -12    2    7      6.89      0.00
  -11    2    7      5.85      0.00
  -10    2    7     -1.35      0.00
   -9    2    7    -33.84      0.00
   -8    2    7     -3.05      0.00
   -7    2    7      8.92      0.00
   -6    2    7     -9.53      0.00
   -5    2    7     21.48      0.00
   -4    2    7      5.31      0.00
   -3    2    7     10.43      0.00
   -2    2    7     31.25      0.00
   -1    2    7    -30.96      0.00
    0    2    7    -30.01      0.00
    1    2    7    -53.52      0.00
    2    2    7    -12.78      0.00
    3    2    7      9.68      0.00
    4    2    7      5.22      0.00
    5    2    7      6.56      0.00
    6    2    7     19.68      0.00
    7    2    7     -2.80      0.00
    8    2    7      3.17      0.00
    9    2    7     10.96      0.00
   10    2    7      2.72      0.00
   11    2    7      8.63      0.00
   12    2    7      6.72      0.00
   13    2    7      3.62      0.00
   14    2    7      5.10      0.00
   15    2    7     -3.47      0.00
   16    2    7     -3.26      0.00
   17    2    7     -6.54      0.00
  -19    3    7      1.64      0.00
  -18    3    7     -2.34      0.00
  -17    3    7    -13.55      0.00
  -16    3    7     -9.12      0.00
  -15    3    7     -5.33      0.00
  -14    3    7     -7.25      0.00
  -13    3    7      0.87      0.00
  -12    3    7    -12.97      0.00
  -11    3    7     -6.35      0.00
  -10    3    7     17.04      0.00
   -9    3    7      3.35      0.00
   -8    3    7     25.19      0.00
   -7    3    7     20.21      0.00
   -6    3    7     16.87      0.00
   -5    3    7     25.96      0.00
   -4    3    7     -4.62      0.00
   -3    3    7    -19.38      0.00
   -2    3    7    -25.13      0.00
   -1    3    7     44.80      0.00
    0    3    7     25.24      0.00
    1    3    7    -23.75      0.00
    2    3    7     24.96      0.00
    3    3    7    -22.87      0.00
    4    3    7      6.59      0.00
    5    3    7    -25.33      0.00
    6    3    7     -3.24      0.00
    7    3    7    -19.57      0.00
    8    3    7     -2.67      0.00
    9    3    7    -10.54      0.00
   10    3    7     -6.62      0.00
   11    3    7     -2.58      0.00
   12    3    7     -9.55      0.00
   13    3    7     -7.84      0.00
   14    3    7     -1.53      0.00
   15    3    7      2.36      0.00
   16    3    7      3.83      0.00
   17    3    7     -3.60      0.00
  -19    4    7     -0.93      0.00
  -18    4    7     -4.31      0.00
  -17    4    7      2.06      0.00
  -16    4    7     -4.12      0.00
  -15    4    7     10.36      0.00
  -14    4    7      2.37      0.00
  -13    4    7      7.81      0.00
  -12    4    7     -3.00      0.00
  -11    4    7    -11.80      0.00
  -10    4    7     -2.81      0.00
   -9    4    7     -5.25      0.00
   -8    4    7     -1.88      0.00
   -7    4    7    -27.21      0.00
   -6    4    7    -14.19      0.00
   -5    4    7     -2.97      0.00
   -4    4    7      3.79      0.00
   -3    4    7     30.47      0.00
   -2    4    7    -54.46      0.00
   -1    4    7    -19.62      0.00
    0    4    7    -24.87      0.00
    1    4    7     20.32      0.00
    2    4    7     -0.76      0.00
    3    4    7    -20.17      0.00
    4    4    7     17.13      0.00
    5    4    7    -29.21      0.00
    6    4    7      0.42      0.00
    7    4    7     -2.58      0.00
    8    4    7     12.82      0.00
    9    4    7     -2.19      0.00
   10    4    7      4.99      0.00
   11    4    7      9.59      0.00
   12    4    7     -0.71      0.00
   13    4    7     -4.68      0.00
   14    4    7      3.29      0.00
   15    4    7      2.48      0.00
   16    4    7     -9.01      0.00
   17    4    7     -1.58      0.00
  -19    5    7     -4.13      0.00
  -18    5    7     -0.19      0.00
  -17    5    7     -3.59      0.00
  -16    5    7     -9.66      0.00
  -15    5    7      8.81      0.00
  -14    5    7    -17.79      0.00
  -13    5    7     -1.75      0.00
  -12    5    7      6.38      0.00
  -11    5    7     -4.38      0.00
  -10    5    7      5.36      0.00
   -9    5    7     11.90      0.00
   -8    5    7      7.86      0.00
   -7    5    7      0.27      0.00
   -6    5    7     42.44      0.00
   -5    5    7      3.57      0.00
   -4    5    7      4.75      0.00
   -3    5    7     19.17      0.00
   -2    5    7     40.82      0.00
   -1    5    7    -27.77      0.00
    0    5    7     22.20      0.00
    1    5    7     22.39      0.00
    2    5    7     12.26      0.00
    3    5    7     17.64      0.00
    4    5    7     50.09      0.00
    5    5    7     23.88      0.00
    6    5    7     18.48      0.00
    7    5    7      3.81      0.00
    8    5    7     14.43      0.00
    9    5    7     -0.23      0.00
   10    5    7    -11.42      0.00
   11    5    7     -8.45      0.00
   12    5    7     -9.30      0.00
   13    5    7      0.53      0.00
   14    5    7     -2.26      0.00
   15    5    7      0.44      0.00
   16    5    7     -7.62      0.00
   17    5    7      4.33      0.00
  -19    6    7     -8.97      0.00
  -18    6    7     -0.28      0.00
  -17    6    7      8.52      0.00
  -16    6    7      6.21      0.00
  -15    6    7     16.19      0.00
  -14    6    7      2.08      0.00
  -13    6    7     10.29      0.00
  -12    6    7     -0.94      0.00
  -11    6    7      3.65      0.00
  -10    6    7     -9.74      0.00
   -9    6    7     -6.91      0.00
   -8    6    7     -4.69      0.00
   -7    6    7     -8.73      0.00
   -6    6    7     34.07      0.00
   -5    6    7    -28.42      0.00
   -4    6    7      0.87      0.00
   -3    6    7    -12.21      0.00
   -2    6    7     17.20      0.00
   -1    6    7     -6.35      0.00
    0    6    7     19.34      0.00
    1    6    7    -38.91      0.00
    2    6    7      0.66      0.00
    3    6    7    -22.37      0.00
    4    6    7     -4.94      0.00
    5    6    7     -0.87      0.00
    6    6    7      8.42      0.00
    7    6    7     -3.49      0.00
    8    6    7     10.33      0.00
    9    6    7      8.73      0.00
   10    6    7      0.91      0.00
   11    6    7     12.34      0.00
   12    6    7      0.74      0.00
   13    6    7      7.37      0.00
   14    6    7     -3.27      0.00
   15    6    7     -1.05      0.00
   16    6    7      3.47      0.00
   17    6    7      7.24      0.00
  -18    7    7      6.87      0.00
  -17    7    7     -7.66      0.00
  -16    7    7     -6.22      0.00
  -15    7    7     -9.62      0.00
  -14    7    7     -7.75      0.00
  -13    7    7     -2.55      0.00
  -12    7    7    -22.88      0.00
  -11    7    7     11.07      0.00
  -10    7    7      5.46      0.00
   -9    7    7      6.22      0.00
   -8    7    7      4.53      0.00
   -7    7    7    -17.98      0.00
   -6    7    7     -5.50      0.00
   -5    7    7    -17.96      0.00
   -4    7    7     10.94      0.00
   -3    7    7    -33.27      0.00
   -2    7    7    -20.73      0.00
   -1    7    7     12.28      0.00
    0    7    7     22.49      0.00
    1    7    7     11.11      0.00
    2    7    7     32.44      0.00
    3    7    7      1.09      0.00
    4    7    7      0.24      0.00
    5    7    7     -9.00      0.00
    6    7    7      2.42      0.00
    7    7    7     -5.76      0.00
    8    7    7     -6.72      0.00
    9    7    7     -3.18      0.00
   10    7    7     -6.07      0.00
   11    7    7     -0.84      0.00
   12    7    7      0.73      0.00
   13    7    7      2.07      0.00
   14    7    7      1.54      0.00
   15    7    7      3.86      0.00
   16    7    7     -3.46      0.00
   17    7    7      1.87      0.00
  -18    8    7      7.70      0.00
  -17    8    7     -5.36      0.00
  -16    8    7      0.74      0.00
  -15    8    7     17.20      0.00
  -14    8    7      4.20      0.00
  -13    8    7      3.50      0.00
  -12    8    7     -4.27      0.00
  -11    8    7     -2.03      0.00
  -10    8    7     -4.97      0.00
   -9    8    7    -14.99      0.00
   -8    8    7      4.61      0.00
   -7    8    7     -6.56      0.00
   -6    8    7      4.19      0.00
   -5    8    7      2.48      0.00
   -4    8    7     31.96      0.00
   -3    8    7     13.48      0.00
   -2    8    7     -2.08      0.00
   -1    8    7     19.61      0.00
    0    8    7    -27.00      0.00
    1    8    7    -18.55      0.00
    2    8    7      2.57      0.00
    3    8    7     10.85      0.00
    4    8    7    -28.79      0.00
    5    8    7    -19.93      0.00
    6    8    7    -11.51      0.00
    7    8    7     -3.87      0.00
    8    8    7     -3.83      0.00
    9    8    7      3.61      0.00
   10    8    7     -3.37      0.00
   11    8    7     -1.73      0.00
   12    8    7      7.42      0.00
   13    8    7      0.88      0.00
   14    8    7     -1.56      0.00
   15    8    7     -5.78      0.00
   16    8    7      1.70      0.00
  -18    9    7      5.60      0.00
  -17    9    7     -4.72      0.00
  -16    9    7     -8.20      0.00
  -15    9    7      0.88      0.00
  -14    9    7     -3.91      0.00
  -13    9    7     -2.09      0.00
  -12    9    7     13.65      0.00
  -11    9    7      8.84      0.00
  -10    9    7      3.50      0.00
   -9    9    7     -0.19      0.00
   -8    9    7      4.88      0.00
   -7    9    7      9.14      0.00
   -6    9    7     20.39      0.00
   -5    9    7    -11.48      0.00
   -4    9    7     14.61      0.00
   -3    9    7     -8.18      0.00
   -2    9    7     -6.40      0.00
   -1    9    7    -25.12      0.00
    0    9    7      0.71      0.00
    1    9    7     -6.61      0.00
    2    9    7    -15.21      0.00
    3    9    7     40.43      0.00
    4    9    7      8.32      0.00
    5    9    7     25.31      0.00
    6    9    7      6.83      0.00
    7    9    7     17.13      0.00
    8    9    7     -1.89      0.00
    9    9    7      4.03      0.00
   10    9    7     -4.69      0.00
   11    9    7     -5.32      0.00
   12    9    7     -0.61      0.00
   13    9    7     -2.49      0.00
   14    9    7      1.97      0.00
   15    9    7     -5.34      0.00
   16    9    7      5.61      0.00
  -18   10    7      0.58      0.00
  -17   10    7     -8.18      0.00
  -16   10    7     11.88      0.00
  -15   10    7      0.56      0.00
  -14   10    7     -8.04      0.00
  -13   10    7     -6.84      0.00
  -12   10    7     -5.11      0.00
  -11   10    7     -2.81      0.00
  -10   10    7     -8.84      0.00
   -9   10    7      1.70      0.00
   -8   10    7     -5.37      0.00
   -7   10    7     13.72      0.00
   -6   10    7      2.48      0.00
   -5   10    7      6.91      0.00
   -4   10    7     -2.83      0.00
   -3   10    7      0.92      0.00
   -2   10    7      9.56      0.00
   -1   10    7     -7.48      0.00
    0   10    7     33.12      0.00
    1   10    7      7.20      0.00
    2   10    7    -26.74      0.00
    3   10    7      4.07      0.00
    4   10    7    -22.12      0.00
    5   10    7      9.87      0.00
    6   10    7    -10.84      0.00
    7   10    7     12.72      0.00
    8   10    7     -5.18      0.00
    9   10    7      1.58      0.00
   10   10    7      7.54      0.00
   11   10    7     11.20      0.00
   12   10    7      2.23      0.00
   13   10    7      2.72      0.00
   14   10    7      5.53      0.00
   15   10    7     -7.49      0.00
   16   10    7      5.82      0.00
  -17   11    7      0.63      0.00
  -16   11    7     -0.55      0.00
  -15   11    7     -1.13      0.00
  -14   11    7      4.53      0.00
  -13   11    7     -3.59      0.00
  -12   11    7     -7.71      0.00
  -11   11    7     -6.84      0.00
  -10   11    7     11.47      0.00
   -9   11    7     14.21      0.00
   -8   11    7     -2.02      0.00
   -7   11    7     -4.92      0.00
   -6   11    7    -17.39      0.00
   -5   11    7     -1.48      0.00
   -4   11    7    -10.69      0.00
   -3   11    7    -13.06      0.00
   -2   11    7     -1.53      0.00
   -1   11    7     22.25      0.00
    0   11    7     -1.12      0.00
    1   11    7     -1.14      0.00
    2   11    7      2.47      0.00
    3   11    7      6.18      0.00
    4   11    7    -19.31      0.00
    5   11    7      9.23      0.00
    6   11    7     -3.82      0.00
    7   11    7      0.44      0.00
    8   11    7     -6.17      0.00
    9   11    7     -3.89      0.00
   10   11    7     -1.51      0.00
   11   11    7      3.05      0.00
   12   11    7     -2.66      0.00
   13   11    7      3.57      0.00
   14   11    7      7.63      0.00
   15   11    7     -6.05      0.00
   16   11    7     -3.88      0.00
  -17   12    7      1.66      0.00
  -16   12    7      3.67      0.00
  -15   12    7     -3.29      0.00
  -14   12    7      5.68      0.00
  -13   12    7     -2.64      0.00
  -12   12    7     -2.08      0.00
  -11   12    7     -3.06      0.00
  -10   12    7     -9.01      0.00
   -9   12    7    -14.92      0.00
   -8   12    7     -1.09      0.00
   -7   12    7     -1.43      0.00
   -6   12    7      4.04      0.00
   -5   12    7     -3.26      0.00
   -4   12    7     14.13      0.00
   -3   12    7      4.97      0.00
   -2   12    7     -6.83      0.00
   -1   12    7     12.73      0.00
    0   12    7    -13.08      0.00
    1   12    7     -9.57      0.00
    2   12    7     19.73      0.00
    3   12    7      8.48      0.00
    4   12    7      5.09      0.00
    5   12    7      6.71      0.00
    6   12    7     -7.99      0.00
    7   12    7      4.49      0.00
    8   12    7     -0.03      0.00
    9   12    7     -1.98      0.00
   10   12    7     -3.91      0.00
   11   12    7     -2.67      0.00
   12   12    7    -11.83      0.00
   13   12    7     -4.63      0.00
   14   12    7      9.31      0.00
   15   12    7     -2.67      0.00
  -17   13    7     -7.87      0.00
  -16   13    7     -6.83      0.00
  -15   13    7     -1.74      0.00
  -14   13    7     -8.47      0.00
  -13   13    7    -11.17      0.00
  -12   13    7     -1.28      0.00
  -11   13    7     10.03      0.00
  -10   13    7      3.16      0.00
   -9   13    7     -2.78      0.00
   -8   13    7     -6.15      0.00
   -7   13    7     -1.24      0.00
   -6   13    7    -11.27      0.00
   -5   13    7     -6.77      0.00
   -4   13    7      5.89      0.00
   -3   13    7     -0.97      0.00
   -2   13    7    -12.58      0.00
   -1   13    7     -2.11      0.00
    0   13    7     10.95      0.00
    1   13    7    -11.03      0.00
    2   13    7      7.15      0.00
    3   13    7     -1.79      0.00
    4   13    7     -0.06      0.00
    5   13    7     10.66      0.00
    6   13    7     -7.03      0.00
    7   13    7     -0.85      0.00
    8   13    7     -6.64      0.00
    9   13    7      1.81      0.00
   10   13    7    -13.35      0.00
   11   13    7    -13.05      0.00
   12   13    7     -6.02      0.00
   13   13    7     -4.17      0.00
   14   13    7     -8.22      0.00
   15   13    7     -0.81      0.00
  -16   14    7     -7.17      0.00
  -15   14    7      1.68      0.00
  -14   14    7      8.92      0.00
  -13   14    7      5.86      0.00
  -12   14    7     -0.21      0.00
  -11   14    7     -7.73      0.00
  -10   14    7      3.65      0.00
   -9   14    7     14.06      0.00
   -8   14    7     -7.46      0.00
   -7   14    7     19.08      0.00
   -6   14    7    -12.04      0.00
   -5   14    7     19.41      0.00
   -4   14    7    -14.20      0.00
   -3   14    7     -3.09      0.00
   -2   14    7      5.30      0.00
   -1   14    7    -14.08      0.00
    0   14    7      1.97      0.00
    1   14    7      2.20      0.00
    2   14    7     -8.28      0.00
    3   14    7    -10.90      0.00
    4   14    7    -10.61      0.00
    5   14    7      1.29      0.00
    6   14    7      3.97      0.00
    7   14    7      2.95      0.00
    8   14    7      4.33      0.00
    9   14    7     -2.74      0.00
   10   14    7      9.53      0.00
   11   14    7      8.32      0.00
   12   14    7      6.88      0.00
   13   14    7    -10.14      0.00
   14   14    7      3.13      0.00
   15   14    7      0.56      0.00
  -16   15    7     -0.74      0.00
  -15   15    7    -15.60      0.00
  -14   15    7     -1.46      0.00
  -13   15    7     -6.22      0.00
  -12   15    7      8.38      0.00
  -11   15    7     -5.75      0.00
  -10   15    7      4.64      0.00
   -9   15    7     -4.64      0.00
   -8   15    7     -7.99      0.00
   -7   15    7     15.60      0.00
   -6   15    7    -12.37      0.00
   -5   15    7     16.08      0.00
   -4   15    7     -6.80      0.00
   -3   15    7      6.46      0.00
   -2   15    7     21.35      0.00
   -1   15    7    -15.18      0.00
    0   15    7      0.40      0.00
    1   15    7      1.62      0.00
    2   15    7     16.04      0.00
    3   15    7     -1.28      0.00
    4   15    7     10.83      0.00
    5   15    7     -7.42      0.00
    6   15    7      1.75      0.00
    7   15    7     -6.48      0.00
    8   15    7      5.39      0.00
    9   15    7     -0.62      0.00
   10   15    7     -0.39      0.00
   11   15    7     -1.15      0.00
   12   15    7     10.19      0.00
   13   15    7     -2.45      0.00
   14   15    7     -8.45      0.00
  -15   16    7      8.88      0.00
  -14   16    7      3.29      0.00
  -13   16    7      0.32      0.00
  -12   16    7      9.12      0.00
  -11   16    7     10.92      0.00
  -10   16    7      1.38      0.00
   -9   16    7      1.31      0.00
   -8   16    7      3.16      0.00
   -7   16    7      8.81      0.00
   -6   16    7    -11.25      0.00
   -5   16    7     -8.50      0.00
   -4   16    7      4.15      0.00
   -3   16    7      2.96      0.00
   -2   16    7     -0.71      0.00
   -1   16    7      0.84      0.00
    0   16    7     -4.03      0.00
    1   16    7    -13.60      0.00
    2   16    7      8.17      0.00
    3   16    7    -11.81      0.00
    4   16    7      4.06      0.00
    5   16    7    -13.66      0.00
    6   16    7      2.30      0.00
    7   16    7     -2.91      0.00
    8   16    7      1.39      0.00
    9   16    7     -2.74      0.00
   10   16    7      1.58      0.00
   11   16    7     -9.05      0.00
   12   16    7     -4.64      0.00
   13   16    7      3.65      0.00
   14   16    7      4.76      0.00
  -15   17    7      4.10      0.00
  -14   17    7      3.45      0.00
  -13   17    7    -11.47      0.00
  -12   17    7    -12.33      0.00
  -11   17    7      5.68      0.00
  -10   17    7    -17.34      0.00
   -9   17    7     -6.88      0.00
   -8   17    7      2.45      0.00
   -7   17    7     -0.21      0.00
   -6   17    7     -1.28      0.00
   -5   17    7     -1.80      0.00
   -4   17    7      0.66      0.00
   -3   17    7      1.86      0.00
   -2   17    7     -6.08      0.00
   -1   17    7     10.06      0.00
    0   17    7     12.04      0.00
    1   17    7      4.06      0.00
    2   17    7      6.10      0.00
    3   17    7     -6.94      0.00
    4   17    7     -1.99      0.00
    5   17    7     -0.50      0.00
    6   17    7      4.24      0.00
    7   17    7      5.19      0.00
    8   17    7      1.78      0.00
    9   17    7      2.96      0.00
   10   17    7     -5.75      0.00
   11   17    7     -4.14      0.00
   12   17    7    -14.76      0.00
   13   17    7     -4.62      0.00
  -14   18    7      5.43      0.00
  -13   18    7     -1.77      0.00
  -12   18    7     10.28      0.00
  -11   18    7      3.93      0.00
  -10   18    7     -8.74      0.00
   -9   18    7     -3.69      0.00
   -8   18    7     -0.99      0.00
   -7   18    7     -7.61      0.00
   -6   18    7     -9.33      0.00
   -5   18    7      3.30      0.00
   -4   18    7     -3.62      0.00
   -3   18    7      2.71      0.00
   -2   18    7      1.18      0.00
   -1   18    7      8.64      0.00
    0   18    7      2.60      0.00
    1   18    7     -0.16      0.00
    2   18    7     -1.69      0.00
    3   18    7     -8.47      0.00
    4   18    7      8.52      0.00
    5   18    7      3.63      0.00
    6   18    7     -5.76      0.00
    7   18    7     -3.05      0.00
    8   18    7    -11.60      0.00
    9   18    7      2.43      0.00
   10   18    7      2.02      0.00
   11   18    7      7.46      0.00
   12   18    7     -6.35      0.00
  -13   19    7     -9.46      0.00
  -12   19    7     -7.17      0.00
  -11   19    7     -8.24      0.00
  -10   19    7     -8.55      0.00
   -9   19    7      8.98      0.00
   -8   19    7     -6.48      0.00
   -7   19    7      3.86      0.00
   -6   19    7     -2.62      0.00
   -5   19    7      1.77      0.00
   -4   19    7      3.43      0.00
   -3   19    7      1.77      0.00
   -2   19    7      4.70      0.00
   -1   19    7    -13.26      0.00
    0   19    7      3.86      0.00
    1   19    7    -15.99      0.00
    2   19    7      5.79      0.00
    3   19    7      0.68      0.00
    4   19    7      7.93      0.00
    5   19    7     -0.16      0.00
    6   19    7     -0.82      0.00
    7   19    7     -0.07      0.00
    8   19    7      0.55      0.00
    9   19    7      1.95      0.00
   10   19    7      3.18      0.00
   11   19    7      1.03      0.00
   12   19    7     -2.59      0.00
  -13   20    7      1.63      0.00
  -12   20    7     -0.11      0.00
  -11   20    7     -6.15      0.00
  -10   20    7     10.20      0.00
   -9   20    7     -4.99      0.00
   -8   20    7      3.28      0.00
   -7   20    7     -6.68      0.00
   -6   20    7     -3.77      0.00
   -5   20    7      2.55      0.00
   -4   20    7     -2.04      0.00
   -3   20    7      3.15      0.00
   -2   20    7     -1.07      0.00
   -1   20    7     -5.46      0.00
    0   20    7     16.99      0.00
    1   20    7     -3.95      0.00
    2   20    7      6.26      0.00
    3   20    7      0.98      0.00
    4   20    7     -6.63      0.00
    5   20    7    -10.77      0.00
    6   20    7    -10.10      0.00
    7   20    7     -5.05      0.00
    8   20    7      5.67      0.00
    9   20    7     -9.55      0.00
   10   20    7      0.27      0.00
   11   20    7      1.99      0.00
  -12   21    7     -9.56      0.00
  -11   21    7      1.04      0.00
  -10   21    7     15.47      0.00
   -9   21    7      4.85      0.00
   -8   21    7     13.17      0.00
   -7   21    7      0.47      0.00
   -6   21    7      1.12      0.00
   -5   21    7     13.82      0.00
   -4   21    7      3.54      0.00
   -3   21    7     -3.15      0.00
   -2   21    7     -5.69      0.00
   -1   21    7      5.36      0.00
    0   21    7     -0.32      0.00
    1   21    7     -8.41      0.00
    2   21    7     -1.73      0.00
    3   21    7      2.70      0.00
    4   21    7     -9.09      0.00
    5   21    7      1.93      0.00
    6   21    7    -11.98      0.00
    7   21    7     -5.50      0.00
    8   21    7      2.92      0.00
    9   21    7      6.14      0.00
   10   21    7     -5.74      0.00
  -11   22    7    -11.82      0.00
  -10   22    7      0.19      0.00
   -9   22    7     -4.81      0.00
   -8   22    7    -11.40      0.00
   -7   22    7     12.20      0.00
   -6   22    7     -0.02      0.00
   -5   22    7     -5.48      0.00
   -4   22    7     -9.09      0.00
   -3   22    7      0.75      0.00
   -2   22    7     -0.65      0.00
   -1   22    7      6.10      0.00
    0   22    7      6.33      0.00
    1   22    7     -4.25      0.00
    2   22    7     -4.24      0.00
    3   22    7     -4.62      0.00
    4   22    7      2.39      0.00
    5   22    7    -10.56      0.00
    6   22    7    -17.77      0.00
    7   22    7      4.70      0.00
    8   22    7    -14.74      0.00
    9   22    7     -5.95      0.00
  -10   23    7    -13.58      0.00
   -9   23    7      7.43      0.00
   -8   23    7     -0.95      0.00
   -7   23    7      0.29      0.00
   -6   23    7     -3.06      0.00
   -5   23    7      2.61      0.00
   -4   23    7     -5.16      0.00
   -3   23    7     -0.07      0.00
   -2   23    7     17.46      0.00
   -1   23    7     -0.57      0.00
    0   23    7    -13.49      0.00
    1   23    7     -3.31      0.00
    2   23    7      3.51      0.00
    3   23    7     -5.34      0.00
    4   23    7     -4.15      0.00
    5   23    7     -6.57      0.00
    6   23    7     -6.06      0.00
    7   23    7      1.28      0.00
    8   23    7    -10.30      0.00
   -8   24    7      3.78      0.00
   -7   24    7      2.07      0.00
   -6   24    7    -13.43      0.00
   -5   24    7     14.54      0.00
   -2   24    7      0.26      0.00
   -1   24    7      1.47      0.00
    0   24    7     11.79      0.00
    1   24    7     -5.76      0.00
    2   24    7     -1.95      0.00
    3   24    7      1.08      0.00
    4   24    7     -2.22      0.00
    5   24    7     -5.15      0.00
    6   24    7     -8.49      0.00
    7   24    7      9.41      0.00
   -1   25    7    -10.19      0.00
    0   25    7      1.94      0.00
    1   25    7      0.60      0.00
    2   25    7     10.61      0.00
    3   25    7     10.78      0.00
    4   25    7      3.22      0.00
    5   25    7      7.99      0.00
    0   26    7      4.99      0.00
    1   26    7     -9.73      0.00
    2   26    7      4.52      0.00
  -18    0    8     12.75      0.00
  -16    0    8      8.00      0.00
  -14    0    8      9.26      0.00
  -12    0    8     -5.51      0.00
  -10    0    8    -11.86      0.00
   -8    0    8    -18.20      0.00
   -6    0    8     15.46      0.00
   -4    0    8    -32.36      0.00
   -2    0    8     66.89      0.00
    0    0    8    -31.36      0.00
    2    0    8    -19.45      0.00
    4    0    8      4.97      0.00
    6    0    8    -11.58      0.00
    8    0    8     23.24      0.00
   10    0    8      7.33      0.00
   12    0    8      6.52      0.00
   14    0    8      3.18      0.00
   16    0    8     -1.78      0.00
  -19    1    8      1.59      0.00
  -18    1    8      6.01      0.00
  -17    1    8    -11.57      0.00
  -16    1    8     -5.66      0.00
  -15    1    8     -0.99      0.00
  -14    1    8     -9.68      0.00
  -13    1    8      7.63      0.00
  -12    1    8      3.39      0.00
  -11    1    8      8.64      0.00
  -10    1    8      0.45      0.00
   -9    1    8     13.65      0.00
   -8    1    8    -19.45      0.00
   -7    1    8      1.58      0.00
   -6    1    8     15.52      0.00
   -5    1    8      6.98      0.00
   -4    1    8     25.64      0.00
   -3    1    8     19.92      0.00
   -2    1    8     15.13      0.00
   -1    1    8      4.03      0.00
    0    1    8     31.65      0.00
    1    1    8     12.59      0.00
    2    1    8    -85.21      0.00
    3    1    8      0.44      0.00
    4    1    8    -10.05      0.00
    5    1    8    -20.50      0.00
    6    1    8     10.65      0.00
    7    1    8    -15.31      0.00
    8    1    8     -5.45      0.00
    9    1    8    -18.35      0.00
   10    1    8     -4.01      0.00
   11    1    8     -4.22      0.00
   12    1    8     -4.21      0.00
   13    1    8     -2.11      0.00
   14    1    8     -4.18      0.00
   15    1    8     -2.31      0.00
   16    1    8     -0.72      0.00
   17    1    8     -2.04      0.00
  -19    2    8     -5.65      0.00
  -18    2    8      6.14      0.00
  -17    2    8      2.23      0.00
  -16    2    8      7.29      0.00
  -15    2    8      0.12      0.00
  -14    2    8     -4.60      0.00
  -13    2    8      4.27      0.00
  -12    2    8    -12.04      0.00
  -11    2    8    -13.15      0.00
  -10    2    8     -5.37      0.00
   -9    2    8     14.73      0.00
   -8    2    8      7.96      0.00
   -7    2    8     11.22      0.00
   -6    2    8     26.08      0.00
   -5    2    8    -10.17      0.00
   -4    2    8     23.35      0.00
   -3    2    8      4.64      0.00
   -2    2    8    -11.76      0.00
   -1    2    8    -47.08      0.00
    0    2    8     38.14      0.00
    1    2    8    -19.94      0.00
    2    2    8     10.97      0.00
    3    2    8     12.79      0.00
    4    2    8    -21.74      0.00
    5    2    8     11.88      0.00
    6    2    8     24.85      0.00
    7    2    8     -5.08      0.00
    8    2    8      4.55      0.00
    9    2    8     -1.01      0.00
   10    2    8     10.64      0.00
   11    2    8      1.94      0.00
   12    2    8     -7.79      0.00
   13    2    8      4.01      0.00
   14    2    8     -8.00      0.00
   15    2    8      2.22      0.00
   16    2    8      3.64      0.00
   17    2    8      2.34      0.00
  -19    3    8     -2.01      0.00
  -18    3    8     -6.88      0.00
  -17    3    8     -1.30      0.00
  -16    3    8     -7.66      0.00
  -15    3    8      1.73      0.00
  -14    3    8      3.54      0.00
  -13    3    8      6.76      0.00
  -12    3    8    -12.28      0.00
  -11    3    8      7.20      0.00
  -10    3    8      7.30      0.00
   -9    3    8      3.29      0.00
   -8    3    8      9.13      0.00
   -7    3    8    -25.27      0.00
   -6    3    8     -7.42      0.00
   -5    3    8    -39.52      0.00
   -4    3    8    -27.89      0.00
   -3    3    8     -4.70      0.00
    0    3    8     36.32      0.00
    2    3    8     71.73      0.00
    3    3    8     30.16      0.00
    4    3    8      2.94      0.00
    5    3    8     22.70      0.00
    6    3    8    -16.43      0.00
    7    3    8    -15.43      0.00
    8    3    8      1.55      0.00
    9    3    8     -7.33      0.00
   10    3    8     -0.01      0.00
   11    3    8     -6.59      0.00
   12    3    8     -8.08      0.00
   13    3    8      4.33      0.00
   14    3    8     -8.15      0.00
   15    3    8     -0.30      0.00
   16    3    8      8.55      0.00
   17    3    8      5.75      0.00
  -19    4    8      0.04      0.00
  -18    4    8      2.75      0.00
  -17    4    8     10.84      0.00
  -16    4    8      3.41      0.00
  -15    4    8      0.34      0.00
  -14    4    8     -5.33      0.00
  -13    4    8      3.67      0.00
  -12    4    8     -8.45      0.00
  -11    4    8     13.32      0.00
  -10    4    8     -8.31      0.00
   -9    4    8    -22.76      0.00
   -8    4    8      5.91      0.00
   -7    4    8    -21.87      0.00
   -6    4    8     16.05      0.00
   -5    4    8     -4.06      0.00
   -4    4    8      4.05      0.00
   -3    4    8    -40.50      0.00
   -2    4    8    -21.78      0.00
   -1    4    8      6.09      0.00
    0    4    8    -62.53      0.00
    1    4    8     -3.16      0.00
    2    4    8    -35.00      0.00
    3    4    8     -6.61      0.00
    4    4    8     -3.58      0.00
    5    4    8     26.87      0.00
    6    4    8      5.91      0.00
    7    4    8     12.42      0.00
    8    4    8      9.97      0.00
    9    4    8      0.43      0.00
   10    4    8      7.58      0.00
   11    4    8      0.99      0.00
   12    4    8     -1.68      0.00
   13    4    8      4.96      0.00
   14    4    8      1.75      0.00
   15    4    8      2.30      0.00
   16    4    8     -2.95      0.00
   17    4    8     -1.44      0.00
  -19    5    8      1.53      0.00
  -18    5    8      2.65      0.00
  -17    5    8      4.25      0.00
  -16    5    8     -3.08      0.00
  -15    5    8      9.65      0.00
  -14    5    8     -3.97      0.00
  -13    5    8     -1.10      0.00
  -12    5    8      6.20      0.00
  -11    5    8     10.43      0.00
[truncated: 1,350,296 more chars]
